# Supplementary material for: Deciphering the functional and structural complexity of the Solar Lake flat mat microbial benthic communities
Source: mSystems. 2024 May 10;9(6):e00095-24. doi: 10.1128/msystems.00095-24 (PMC11237645; doi:10.1128/msystems.00095-24)
Supplement: Table S1 — Solar Lake shallow-water and exposed mat metagenome statistics. [file msystems.00095-24-s0002.xlsx]

## Sheet: Legend
Table S1: The file contains the Solar Lake shallow-water and exposed mats metagenomes statistics and zenodo dataset file names and their corresponding samples

## Sheet: Statistics
	Samples	Raw reads	# of raw reads passing QC	Duplication rate	% clean reads	Average # of raw reads passing QC
N-SOshallow-water	R1	21606247	21463790	0.183293	0.993407
	R2	23197584	22924003	0.139607	0.988206
	R3	22737938	22575248	0.1475	0.992845	66963041
N-SOexposed	R1	19950413	19799268	0.1913	0.992424
	R2	22361955	22165834	0.14685	0.99123
	R3	22359731	22194624	0.15895	0.992616	64159726
E-Soshallow-water	R1	22092970	21913295	0.1415	0.991867
	R2	22547705	22359005	0.164154	0.991631
	R3	22061387	21928841	0.162874	0.993992	66201141
E-SOexposed	R1	22369092	22189493	0.172591	0.991971
	R2	20353151	20203212	0.161106	0.992633
	R3	25350701	25144612	0.147419	0.99187	67537317

## Sheet: Zenodo dataset file names
Sample name	Assembly file names in Zenodo	MAGs file names	MAGs file name in Zenodo
N-SOshallow-water	SO1-final.contigs.fa	S-SO1_bin.1	the 292 MAGs generated in this study are available in one zipped file in Zenodo repository under the following name: SO_MAGs.tar.gz
		S-SO1_bin.2
		etc
N-SOexposed	SO2-final.contigs.fa	S-SO2_bin.1
		S-SO2_bin.2
		etc
E-Soshallow-water	SO3-final.contigs.fa	S-SO3_bin.1
		S-SO3_bin.2
		etc
E-SOexposed	SO4-final.contigs.fa	S-SO4_bin.1
		S-SO4_bin.2
		etc
