# Supplementary material for: Deciphering the functional and structural complexity of the Solar Lake flat mat microbial benthic communities
Source: mSystems. 2024 May 10;9(6):e00095-24. doi: 10.1128/msystems.00095-24 (PMC11237645; doi:10.1128/msystems.00095-24)
Supplement: Table S2 — Solar Lake shallow-water and exposed mat metagenome DRAM annotations. [file msystems.00095-24-s0003.xlsx]

## Sheet: Legend
Table S2: The file contains the Solar Lake shallow-water and exposed mats metagenomes DRAM annotations

## Sheet: Pathways
Row Labels	N-SOshallow-water1	N-SOshallow-water2	N-SOshallow-water3	N-SOexposed1	N-SOexposed2	N-SOexposed3	q value	Row Labels	E-SOshallow-water1	E-SOshallow-water2	E-SOshallow-water3	E-SOexposed1	E-SOexposed2	E-SOexposed3	q value
Peptidase	4979.97	4843.47	5445.4	4815.46	4915.51	5218.23	0.658234	Peptidase	4650.88	4337.54	4882.58	5292.54	5042.99	5111.29	0.163917
Information systems	2963.63	2755.54	3167.53	2755.98	2699.28	3001.24	0.45381	Information systems	2559.13	2440.59	2971.66	2899.94	2757.67	2804.8	0.489396
(blank)	1854.48	1919.06	2092.67	1670.73	1633.78	1885.72	0.169354	(blank)	1498.02	1268.97	1410.36	1695.78	1485.82	1515.97	0.323687
central carbon	1098.19	1020.76	1241.68	968.488	946.866	1063.81	0.239066	Amino Acid	1108.79	848.523	985.954	1136.65	1165.69	1213.79	0.214069
Amino Acid	1036.92	997.244	1189.35	1130.03	1117.38	1279.13	0.35404	central carbon	789.299	761.951	1011.98	1029.67	895.575	836.131	0.659182
C1-methane	546.155	487.537	684.235	365.365	332.86	400.974	0.080022	Electron transport Chain	498.419	377.132	424.049	529.776	544.675	562.601	0.163917
Electron transport Chain	494.1	445.167	520.503	532.767	518.21	600.268	0.205034	Flagella Structure	237.504	177.298	98.4074	174.918	258.701	283.112	0.38902
CRISPR	261.445	287.803	158.406	114.503	115.804	120.918	0.089415	CRISPR	215.642	167.443	153.342	187.895	140.129	179.95	0.775047
C1	250.014	227.508	294.389	242.839	229.862	273.49	0.686392	C1-methane	185.405	260.564	445.995	395.495	247.647	152.769	0.783007
pyruvate metabolism	223.25	207.068	258.86	205.172	196.816	229.569	0.421258	pyruvate metabolism	170.25	146.092	190.623	203.689	185.248	184.611	0.367607
Flagella Structure	122.55	97.9065	74.5811	126.592	145.104	136.627	0.123835	C1	165.04	147.653	195.419	230.617	195.987	183.116	0.356638
MISC	95.21	94.1075	103.596	141.869	140.492	164.154	0.021479	Oxygen	122.363	107.062	85.0221	139.796	159.675	179.35	0.163917
Antibiotic Resistance	91.2297	90.4529	105.123	127.316	124.597	140.207	0.033292	MISC	116.825	80.6425	77.2456	122.791	129.772	141.964	0.163917
Photosynthesis	85.1369	90.711	90.5134	106.507	112.341	125.198	0.035397	Antibiotic Resistance	101.259	73.8185	82.6068	112.224	119.106	121.604	0.163917
Sulfur	68.0692	61.7328	64.1712	71.5477	67.4319	78.0634	0.169354	Photosynthesis	76.116	68.2789	84.9521	91.2593	84.373	92.8816	0.214069
Oxygen	61.73	69.6819	62.6255	132.885	129.562	139.26	0.001345	Sulfur	67.9584	52.4572	61.1614	81.8383	80.8765	88.2723	0.143836
hydrocarbon degradation	60.4424	65.119	72.2755	70.7218	66.2098	83.5323	0.369336	ADO-CBL synthesis	65.1164	56.795	58.7464	66.4781	60.346	71.6991	0.367607
sugar utilization (woodcroft)	58.3852	68.9483	58.1916	41.9794	45.2547	46.7509	0.035397	sugar utilization (woodcroft)	56.3996	36.1102	37.0049	42.0646	49.7116	46.7427	0.775047
ADO-CBL synthesis	54.0305	53.4518	53.0204	63.5605	64.2626	72.7738	0.035397	aerobic corrin ring synthesis	44.6055	33.8	26.3649	36.8903	40.3131	57.364	0.417633
Hydrogenases	46.2653	40.5937	49.1304	32.5397	34.9669	39.4639	0.089415	Hydrogenases	41.7626	29.9761	44.0121	36.8927	38.3831	36.338	0.783007
CAZY	29.8134	28.2226	28.0121	32.1401	35.2818	40.3946	0.089415	hydrocarbon degradation	34.9775	38.073	50.1651	66.3089	62.579	50.7436	0.163917
aerobic corrin ring synthesis	28.8811	26.6233	14.4386	23.1308	28.9353	28.8123	0.52376	CAZY	32.4407	19.7719	16.6735	29.1926	30.21	33.7739	0.367607
Nitrogen	14.6842	13.4559	11.0293	46.2304	44.6321	55.1345	0.004336	Nitrogen	25.5983	15.1892	12.4257	22.2501	27.0553	22.3257	0.367607
SCFA and alcohol conversions	14.5764	13.0077	18.8883	13.8925	15.2202	15.8508	0.719418	Flagellar cytoplasmic chaperone	25.576	17.9905	10.3851	17.7768	25.4525	27.6188	0.469115
Flagellar cytoplasmic chaperone	14.4298	11.4498	7.78866	13.3418	14.3813	13.7956	0.349903	anaerobic corrin ring synthesis	19.08	12.3538	6.69351	13.6878	12.7886	18.0441	0.726036
anaerobic corrin ring synthesis	11.8015	10.6131	4.93986	8.41605	11.2363	10.6345	0.669968	SCFA and alcohol conversions	16.0286	12.1464	11.5071	14.1309	15.4218	17.0592	0.367607
Vitamin B12 transport system	0.647269	0.418149	2.57655	1.83788	1.20676	2.28071	0.52376	Metal Reduction	2.6766	1.42437	1.04264	2.47334	3.15079	3.84646	0.22045
Metal Reduction	0.613487	0.618033	0.580536	2.46602	2.49389	1.97955	0.004336	Vitamin B12 transport system	0.0470628	0.254088	0.503889	2.27342	2.14076	1.62158	0.051813

## Sheet: modules
Row Labels	N-SOshallow-water1	N-SOshallow-water2	N-SOshallow-water3	N-SOexposed1	N-SOexposed2	N-SOexposed3	q value	Row Labels	E-SOshallow-water1	E-SOshallow-water2	E-SOshallow-water3	E-SOexposed1	E-SOexposed2	E-SOexposed3	q value
3-Hydroxypropionate bi-cycle	1.69045	1.74583	1.64683	1.84559	2.08112	1.97513	0.095305	3-Hydroxypropionate bi-cycle	3.13475	5.80342	4.49343	6.30459	7.09887	8.1499	0.23503
ABC-2 type transport system	167	170	206	134	124	152	0.102838	ABC-2 type transport system	79.0112	82.0251	133.524	121.66	92.5607	78.2773	0.991632
Acetyl-CoA pathway	37	38	54	38	33	45	0.623006	Acetyl-CoA pathway	18.3392	22.0748	27.6274	34.5174	25.9436	18.8938	0.758037
Acetyl-CoA pathway, CO2 => acetyl-CoA	23	19	35	18	15	20	0.290104	Acetyl-CoA pathway, CO2 => acetyl-CoA	7.01092	8.4801	17.6608	14.0142	10.1256	7.45636	0.936492
Adenine ribonucleotide biosynthesis, IMP => ADP,ATP	140	127	158	143	139	154	0.79071	Adenine ribonucleotide biosynthesis, IMP => ADP,ATP	121.85	119.044	145.792	144.221	138.357	136.336	0.568336
Adhesin protein transport system	0.0287158	0.00366646	0.0657734	0.175315	0.211158	0.124046	0.110366	Adhesin protein transport system	0.753292	0.672364	0.300121	0.440319	0.492974	0.59996	0.810886
alpha-1,4-Digalacturonate transport system	6	11	4	1	1	0	0.101662	alpha-1,4-Digalacturonate transport system	1.04413	1.31787	5.11898	5.22486	3.1589	1.60477	0.850425
alpha-Glucoside transport system	31	38	32	24	26	25	0.061916	alpha-Glucoside transport system	13.9573	15.445	17.2884	25.5158	17.1164	15.2377	0.609044
alpha-Hemolysin/cyclolysin transport system	1.73238	3.07934	0.268506	3	5	3	0.225126	alpha-Hemolysin/cyclolysin transport system	3.51904	1.12282	0.2648	1.08717	1.45262	4.9378	0.83588
Aminoacyl-tRNA biosynthesis, eukaryotes	528	491	583	476	467	521	0.322514	Aminoacyl-tRNA biosynthesis, eukaryotes	439.864	428.578	528.957	497.412	471.558	476.799	0.850425
anaerobic gallate degradation, gallate => 3-hydroxybutanoyl-CoA	0.0125048	0.0669626	0.0373927	0	0	0	0.461173	anaerobic gallate degradation, gallate => 3-hydroxybutanoyl-CoA	0	0	0	0.0176615	0.0533381	0.0798262	0.36516
Anoxygenic photosystem II	1.87654	2.33036	1.0906	1.36348	1.5341	1.82144	0.688518	Anoxygenic photosystem II	3.05805	4.77044	2.88154	6.3896	7.66331	7.468	0.119346
Anthranilate_degradation__anthranilate____catechol	0	0	0	0.0577925	0.0723929	0.0698976		Anthranilate_degradation__anthranilate____catechol	0	0	0	0	0	0
Arabinosaccharide transport system	13	13	16	10	12	12	0.178397	Arabinosaccharide transport system	8.4738	8.76976	7.95568	11.562	8.20198	6.3134	0.936492
Arginine/ornithine transport system	0.171202	0.215349	0.188853	0.306804	0.420016	0.416689	0.037126	Arginine/ornithine transport system	0.27285	0.355722	0.120004	0.571282	0.662828	0.9204	0.156135
Arsenate	0.466029	0.496259	0.518402	2.15965	2.28877	1.77724	0.0131	Arsenate	2.63261	1.25462	0.813344	2.33667	3.08766	3.81723	0.337974
Aspartate/glutamate/glutamine transport system	0.506022	0.935755	0.0714411	1.08307	1.7827	1.46579	0.096501	Aspartate/glutamate/glutamine transport system	0	0.0718279	0.0256329	0	0	0	0.630935
Assimilatory nitrate reduction, nitrate => ammonia	38	35	34	31	31	33	0.106231	Assimilatory nitrate reduction, nitrate => ammonia	1.08399	0.565361	0.249158	0.19192	0.281596	1.35792	0.995468
Assimilatory sulfate reduction, sulfate => H2S	0.182335	0.0691699	0	0	0	0	0.256786	Assimilatory sulfate reduction, sulfate => H2S	40.9042	30.1705	34.3448	41.2891	41.7325	44.0834	0.327992
Benzene degradation, benzene => catechol	0.169958	0.114548	0.111113	0.775514	0.644661	1.20754	0.055117	Benzene degradation, benzene => catechol	0.0342577	0.150778	0	0.32478	0.78912	0.335903	0.327992
Benzoate degradation, cyclohexanecarboxylic acid =>pimeloyl-CoA	1.96266	1.97794	4.10433	4.65258	3.82171	6.34828	0.178397	Benzoate degradation, cyclohexanecarboxylic acid =>pimeloyl-CoA	0.0248365	0.0644975	0.0529827	0.18328	0.154597	0.187356	0.153546
Benzoyl-CoA degradation, benzoyl-CoA => 3-hydroxypimeloyl-CoA	0.198907	0.256938	0.286054	2.00205	1.34081	2.14257	0.026002	Benzoyl-CoA degradation, benzoyl-CoA => 3-hydroxypimeloyl-CoA	1.77716	1.16213	1.88657	0.885757	0.93692	0.787869	0.173096
Betaine biosynthesis, choline => betaine	0.282054	0.559466	0.00270429	0.743704	0.991535	0.877595	0.106231	Betaine biosynthesis, choline => betaine	2.7162	0.9352	0.378394	1.68963	2.19442	3.37734	0.552788
beta-Oxidation, peroxisome, VLCFA	0	0	0	0	0	0		beta-Oxidation, peroxisome, VLCFA	0.899687	0.589664	0.143954	1.03673	1.52481	1.89226	0.253257
Bicarbonate transport system	0	0	0	0	0	0		Bicarbonate transport system	0.335974	0.0625475	0	0	0	0	0.512901
Biotin transport system	9	9	8	12	12	15	0.055117	Biotin transport system	11.6472	11.2283	11.3131	13.3533	13.9024	15.8769	0.153546
Branched-chain amino acid transport system	218	209	285	254	233	300	0.551341	Branched-chain amino acid transport system	151.727	144.44	170.891	192.758	141.27	132.328	0.995468
Capsular polysaccharide transport system	0.505721	0.409974	0.224445	0.378241	0.632081	0.643232	0.30998	Capsular polysaccharide transport system	0.789708	1.67447	0.835995	1.99917	2.48444	1.83225	0.248015
Catechol meta-cleavage, catechol => acetyl-CoA / 4-methylcatechol => propanoyl-CoA	6	5	9	12	10	13	0.084637	Catechol meta-cleavage, catechol => acetyl-CoA / 4-methylcatechol => propanoyl-CoA	4.96467	5.28149	7.8841	8.74723	9.18876	7.33163	0.340876
Catechol ortho-cleavage, catechol => 3-oxoadipate	20	26	16	11	11	13	0.101662	Catechol ortho-cleavage, catechol => 3-oxoadipate	5.8873	5.93613	10.1133	16.908	9.87618	8.06254	0.516802
Cell division transport system	10	9	10	12	11	14	0.110366	Cell division transport system	11.5167	8.08322	8.81662	10.1034	10.8593	17.0648	0.545449
Cellobiose transport system	0	0	0	0.0792858	0.0674101	0.0876158		Cellobiose transport system	0.676017	0.0480075	0.13892	0.0705582	0.145432	1.55841	0.810886
Citrate cycle (TCA cycle, Krebs cycle)	309	288	354	286	278	324	0.523862	Citrate cycle (TCA cycle, Krebs cycle)	224.699	198.006	259.044	290.774	244.73	245.267	0.51725
Cobalamin biosynthesis, cobinamide => cobalamin	54	54	53	64	64	73	0.050085	Cobalamin biosynthesis, cobinamide => cobalamin	65.1164	56.795	58.7464	66.4781	60.346	71.6991	0.516802
Cobalamin biosynthesis, precorrin2 => cobinamide	41	37	19	32	40	39	0.632756	Cobalamin biosynthesis, precorrin2 => cobinamide	63.6855	46.1538	33.0585	50.578	53.1017	75.4081	0.630935
Cobalamin salvage	0.647269	0.418149	2.57655	1.83788	1.20676	2.28071	0.585478	Cobalamin salvage	0.0470628	0.254088	0.503889	2.27342	2.14076	1.62158	0.066586
Cobalt/nickel transport system	23	22	19	28	28	29	0.030824	Cobalt/nickel transport system	18.1567	15.7899	20.2757	23.6008	19.8988	23.7162	0.294905
Coenzyme M biosynthesis	24	23	31	23	22	26	0.539927	Coenzyme M biosynthesis	15.9614	11.2337	18.6618	19.3272	15.0389	17.5654	0.743056
Cymene degradation, p-cymene => p-cumate	0	0	0	0	0	0		Cymene degradation, p-cymene => p-cumate	0	0	0	0.0696681	0.0567855	0.0733795
Cysteine biosynthesis, homocysteine + serine => cysteine	1	1	1	4	4	5	0.0131	Cysteine biosynthesis, homocysteine + serine => cysteine	2.78419	1.43992	0.625243	3.23471	4.61464	5.47712	0.217986
Cysteine biosynthesis, methionine => cysteine	49	46	55	57	54	57	0.190732	Cysteine biosynthesis, methionine => cysteine	52.4986	50.5665	54.6992	51.8919	57.4243	60.488	0.516802
Cysteine biosynthesis, serine => cysteine	12	16	9	18	21	21	0.084603	Cysteine biosynthesis, serine => cysteine	22.8936	13.946	9.91817	15.5435	20.6487	24.9794	0.630935
Cytochrome b6f complex	6	10	8	27	31	36	0.015971	Cytochrome b6f complex	11.5811	9.29596	8.5134	11.0384	10.2519	13.8926	0.544393
Cytochrome bc1 complex	5	7	4	10	8	8	0.101662	Cytochrome bc1 complex	9.07644	13.1363	7.89219	16.0316	19.7982	22.2107	0.153574
Cytochrome bc1 complex respiratory unit	0.324612	0.145376	1.23982	4.68873	3.11319	4.83922	0.030357	Cytochrome bc1 complex respiratory unit	0.240607	0.450836	1.19411	1.03146	1.19994	0.323069	0.850425
Cytochrome bd ubiquinol oxidase	18	21	19	33	35	32	0.0131	Cytochrome bd ubiquinol oxidase	41.8288	35.418	28.3539	38.8004	44.2467	53.799	0.428974
Cytochrome c oxidase	12	13	15	33	30	35	0.0131	Cytochrome c oxidase	21.7944	17.6255	14.7926	26.0648	28.3893	30.7727	0.141216
Cytochrome c oxidase, cbb3-type	4	4	3	10	8	8	0.022191	Cytochrome c oxidase, cbb3-type	9.32138	10.7329	6.88282	16.7649	19.8455	20.8507	0.080765
Cytochrome c oxidase, prokaryotes	7	7	6	28	28	35	0.0131	Cytochrome c oxidase, prokaryotes	18.3837	13.4179	10.6539	20.438	23.9147	27.6886	0.209886
Cytochrome d ubiquinol oxidase	16	17	15	14	17	16	0.815317	Cytochrome d ubiquinol oxidase	21.7179	16.2802	15.2526	20.6646	22.2811	23.7053	0.353163
Denitrification, nitrate => nitrogen	1	1	2	10	9	12	0.0131	Denitrification, nitrate => nitrogen	2.51537	2.47002	2.18615	4.01024	4.67242	2.44085	0.396514
D-galactonate degradation, De Ley-Doudoroff pathway, D-galactonate => glycerate-3P	61	56	58	51	51	56	0.135891	D-galactonate degradation, De Ley-Doudoroff pathway, D-galactonate => glycerate-3P	51.7286	49.212	59.1046	61.4835	55.8656	56.4565	0.544393
D-Galacturonate degradation (bacteria), D-galacturonate => pyruvate + D-glyceraldehyde 3P	19	19	21	15	15	15	0.020232	D-Galacturonate degradation (bacteria), D-galacturonate => pyruvate + D-glyceraldehyde 3P	22.514	14.3495	16.7781	17.42	18.8443	22.6007	0.812597
D-Galacturonate degradation (fungi), D-galacturonate => glycerol	0.140495	0.0166943	0.0166443	0	0	0	0.461173	D-Galacturonate degradation (fungi), D-galacturonate => glycerol	0.0240744	0.243457	0.0106914	58.8175	52.073	51.9503	0.002437
Dicarboxylate-hydroxybutyrate cycle	53	46	59	57	60	68	0.240484	Dicarboxylate-hydroxybutyrate cycle	39.6219	35.0563	42.517	0	0	0	0.003751
Dipeptide transport system	0.188545	0.304561	0.028704	1.2297	1.27519	1.44733	0.0131	Dipeptide transport system	0.31545	0.331792	0.157179	1.19553	1.03535	0.4139	0.275788
Dissimilatory nitrate reduction, nitrate => ammonia	2	2	2	2	4	2	0.461173	Dissimilatory nitrate reduction, nitrate => ammonia	6.91175	3.25575	1.91548	4.25588	5.08738	4.11232	0.894914
Dissimilatory sulfate reduction, sulfate => H2S	13	9	10	12	12	14	0.322514	Dissimilatory sulfate reduction, sulfate => H2S	10.5818	7.31663	6.57584	10.7424	11.3353	12.7768	0.275788
D-Methionine transport system	0.0429537	0.281707	0.0105469	0.122376	0.0385278	0.00968252	0.639442	D-Methionine transport system	3.15393	0.991278	0.388821	0.121519	0.167708	1.58247	0.673241
DNA polymerase alpha / primase complex	0.313433	0.642139	0.200853	0.0527343	0.0157021	0.0156817	0.124133	DNA polymerase alpha / primase complex	0.0974796	0.0306364	0.0497245	0.265792	0.0929704	0.0221638	0.630935
DNA_polymerase_delta_complex	0.087035	0.027288	0.204126	0.0743083	0.0191737	0.126371	0.711518	DNA_polymerase_delta_complex	0	0	0	0	0	0
DNA polymerase II complex, archaea	10	8	11	8	7	10	0.448602	DNA polymerase II complex, archaea	0.889592	3.70676	11.0906	6.26043	3.45118	2.34858	0.894914
DNA polymerase III complex, bacteria	109	111	126	104	100	108	0.219297	DNA polymerase III complex, bacteria	112.755	93.5991	93.9792	104.997	111.969	119.764	0.489595
D-Xylose transport system	0.319766	0.441568	0.340955	0.748513	0.996534	0.819804	0.035063	D-Xylose transport system	0.310752	0.36189	0.67891	1.67477	2.00518	1.58456	0.048276
Energy-coupling factor transport system	65	72	68	47	41	52	0.029697	Energy-coupling factor transport system	20.1535	24.4307	40.4955	41.732	24.7681	12.4381	0.930068
Entner-Doudoroff pathway, glucose-6P => glyceraldehyde-3P + pyruvate	29	30	26	24	24	25	0.094046	Entner-Doudoroff pathway, glucose-6P => glyceraldehyde-3P + pyruvate	20.5508	18.3774	18.2601	26.0076	26.408	25.8594	0.036692
Erythritol transport system	0.32826	0.148382	0.0761586	0.254818	0.224553	0.183801	0.515316	Erythritol transport system	0.0643399	0.0875799	0.110708	0.662926	0.828532	0.475293	0.075887
F420 biosynthesis	10	14	13	17	14	18	0.159824	F420 biosynthesis	2.09082	4.90266	12.9427	9.96239	8.5166	4.72364	0.894914
fermentation-	12	13	11	9	11	10	0.146241	fermentation-	10.6148	6.75376	5.69376	10.8438	11.3876	13.9721	0.277476
Flagellar Assembly	137	109	82	140	160	150	0.151929	Flagellar Assembly	263.08	195.288	108.793	192.695	284.154	310.731	0.552788
Fluoroquinolone transport system	0.55917	0.557385	0.253171	1.048	0.999304	1.34503	0.052873	Fluoroquinolone transport system	1.34417	0.786815	0.737157	0.841869	1.38386	1.649	0.617002
Fructose and mannose metabolism	33	35	34	25	27	27	0.015177	Fructose and mannose metabolism	38.5321	25.3078	22.9142	24.721	33.5244	29.6001	0.966392
Fructose transport system	0.0281031	0.048242	0	0.204583	0.317344	0.194245	0.020232	Fructose transport system	0.203349	0.176866	0.232671	1.09595	1.03847	0.542987	0.158563
F-type ATPase, eukaryotes	0.181711	0.243633	0.165872	0.063371	0.154172	0.0952055	0.20999	F-type ATPase, eukaryotes	0.621967	1.03709	0.531084	1.34173	1.48541	1.57587	0.134935
F-type ATPase, prokaryotes and chloroplasts	143	139	134	126	126	136	0.178397	F-type ATPase, prokaryotes and chloroplasts	156.722	102.538	92.3163	135.828	141.114	157.346	0.548475
Galactose degradation, Leloir pathway, galactose => alpha-D-glucose-1P	7	6	7	7	9	6	0.598196	Galactose degradation, Leloir pathway, galactose => alpha-D-glucose-1P	13.9733	9.80567	7.38033	6.84725	9.46024	13.5793	0.936492
Galactose metabolism	6	8	4	2	4	3	0.161389	Galactose metabolism	6.74081	3.71397	2.7039	2.97288	4.24428	5.03395	0.921546
gamma-Hexachlorocyclohexane transport system	1	1	1	2	2	3	0.056068	gamma-Hexachlorocyclohexane transport system	1.82291	2.37247	1.80403	2.97087	2.94377	4.23389	0.227456
General L-amino acid transport system	2	2	3	2	2	2	0.461173	General L-amino acid transport system	7.40368	4.01942	3.54186	5.27778	6.14873	7.43175	0.660588
Gluconeogenesis, oxaloacetate => fructose-6P	229	210	261	223	221	239	0.79071	Gluconeogenesis, oxaloacetate => fructose-6P	196.015	204.004	246.434	235.976	222.917	204.863	0.894914
Glucose/mannose transport system	3	3	10	4	3	3	0.535226	Glucose/mannose transport system	1.68675	3.5254	3.47964	3.48046	4.14712	4.00909	0.504223
Glucuronate pathway (uronate pathway)	9	11	10	4	3	4	0.0131	Glucuronate pathway (uronate pathway)	6.37004	2.75826	3.00088	3.65299	4.66791	3.82905	0.995468
Glutamate/aspartate transport system	0.234173	0.231258	0.312216	0.375052	0.579254	0.647555	0.056068	Glutamate/aspartate transport system	0.206293	0.328756	0.0632455	0.34698	0.545054	0.632271	0.27432
Glutathione transport system	0	0	0	0	0	0		Glutathione transport system	0.00229997	0.0259336	0.0781756	0	0	0	0.630935
Glycerol transport system	1	2	1	5	6	6	0.01388	Glycerol transport system	8.47277	4.36099	2.11977	5.79469	7.49085	9.79553	0.5679
Glycine betaine/proline transport system	23	24	14	35	39	40	0.037126	Glycine betaine/proline transport system	74.1459	43.6682	26.421	46.217	57.1362	83.5036	0.74291
Glycolysis (Embden-Meyerhof pathway), glucose => pyruvate	46	45	50	37	36	40	0.042025	Glycolysis (Embden-Meyerhof pathway), glucose => pyruvate	32.6337	30.3389	37.3541	43.8866	39.3801	36.6754	0.327992
Glyoxylate cycle	2	3	1	8	8	10	0.0191	Glyoxylate cycle	6.92929	3.132	2.21872	6.96087	8.05228	10.1089	0.27432
Guanine ribonucleotide biosynthesis IMP => GDP,GTP	73	65	87	76	75	84	0.727154	Guanine ribonucleotide biosynthesis IMP => GDP,GTP	71.3931	60.8934	76.6865	79.5163	78.2183	74.1616	0.499477
Heme biosynthesis, animals and fungi, glycine => heme	24	30	24	57	54	61	0.0131	Heme biosynthesis, animals and fungi, glycine => heme	38.5389	31.2796	23.6985	44.978	55.4698	60.1497	0.158563
Heme biosynthesis, archaea, siroheme => heme	22	17	22	23	21	28	0.343626	Heme biosynthesis, archaea, siroheme => heme	18.9933	10.416	14.3526	18.2914	14.1609	12.5978	0.936492
Heme transport system	30	29	30	35	33	36	0.035063	Heme transport system	17.7959	22.2002	25.4322	37.1394	35.3346	27.3876	0.217986
Hemophore/metalloprotease transport system	7	3	2	1	1	0	0.190732	Hemophore/metalloprotease transport system	2.42114	5.26795	4.21688	7.66076	5.83922	6.90355	0.239142
Histidine biosynthesis, PRPP => histidine	103	95	136	119	114	135	0.551341	Histidine biosynthesis, PRPP => histidine	109.664	71.8468	95.1461	102.163	110.55	116.361	0.516802
Histidine degradation, histidine => N-formiminoglutamate => glutamate	52	52	53	46	47	54	0.365145	Histidine degradation, histidine => N-formiminoglutamate => glutamate	36.7485	35.0811	55.8674	53.7746	47.6179	38.8397	0.850425
Homoprotocatechuate degradation, homoprotocatechuate => 2-oxohept-3-enedioate	4	3	10	4	4	4	0.571989	Homoprotocatechuate degradation, homoprotocatechuate => 2-oxohept-3-enedioate	0.897462	1.2483	2.36183	2.96621	2.80281	2.14665	0.344296
hydrogenase	46	41	49	33	35	40	0.101662	hydrogenase	41.7626	29.9761	44.0121	36.8927	38.3831	36.338	0.894914
Hydroxyproline transporter system	72	60	95	47	38	52	0.120983	Hydroxyproline transporter system	0.0192897	0.0744219	0.189317	0.194263	0.0832095	0.0601978	0.850425
Incomplete reductive citrate cycle, acetyl-CoA => oxoglutarate	147	120	155	149	150	170	0.380915	Incomplete reductive citrate cycle, acetyl-CoA => oxoglutarate	23.0489	33.0256	67.7514	51.6463	32.992	21.8092	0.894914
Inosine monophosphate biosynthesis, PRPP + glutamine => IMP	0	0	0	0.123482	0.288712	0.168347	0.08005	Inosine monophosphate biosynthesis, PRPP + glutamine => IMP	155.228	133.682	170.646	163.777	176.783	174.127	0.482132
Inositol transport system	0.224466	0.25087	0.00795783	0	0.039421	0	0.22323	Inositol transport system	0.13835	0.167192	0.0929689	0.440709	0.440697	0.338259	0.119346
Inositol-phosphate transport system	0	0	0	0	0	0		Inositol-phosphate transport system	0.391831	0.297321	0.141261	0.729593	0.666812	0.823606	0.119346
Iron complex transport system	33	33	29	29	30	33	0.681615	Iron complex transport system	33.9244	19.5134	25.5915	32.4607	30.7927	34.642	0.516802
Iron(III) transport system	8	9	16	15	16	19	0.206684	Iron(III) transport system	9.80683	8.6009	13.0818	12.3648	13.3287	14.817	0.370193
Isoleucine biosynthesis, pyruvate => 2-oxobutanoate	50	40	55	37	37	42	0.205163	Isoleucine biosynthesis, pyruvate => 2-oxobutanoate	35.6361	28.1468	40.331	43.5487	39.3456	36.1116	0.575437
Isoleucine biosynthesis, threonine => 2-oxobutanoate => isoleucine	95	90	115	109	106	126	0.343309	Isoleucine biosynthesis, threonine => 2-oxobutanoate => isoleucine	96.4218	81.2937	89.8856	108.038	109.615	110.097	0.132667
Lantibiotic transport system	2.6315	3.17425	1.11535	1.28382	1.62508	1.355	0.343626	Lantibiotic transport system	1.1969	0.876331	1.02918	3.16391	2.08482	1.59747	0.258408
L-Arabinose transport system	0.484024	1.11181	0.486916	0.979263	0.956407	1.00655	0.311012	L-Arabinose transport system	0.447238	0.363328	0.478639	0.563165	0.387441	0.885834	0.544393
L-Arabinose/lactose transport system	0.0540888	0.360288	0.0702783	0.159448	0.35275	0.212367	0.681615	L-Arabinose/lactose transport system	0.712027	0.238852	0.152001	0.527241	0.410546	0.639906	0.756064
L-Cystine transport system	0	0	0	0	0	0		L-Cystine transport system	0.0564155	0.0276466	0.0469792	0.0037022	0.0324627	0.16495	0.86052
Leucine biosynthesis, 2-oxoisovalerate => 2-oxoisocaproate	13	10	13	9	9	10	0.138486	Leucine biosynthesis, 2-oxoisovalerate => 2-oxoisocaproate	13.4901	6.78577	5.5783	10.369	12.4756	12.9396	0.552788
Leucine degradation, leucine => acetoacetate + acetyl-CoA	26	25	34	41	40	48	0.061532	Leucine degradation, leucine => acetoacetate + acetyl-CoA	19.7137	15.9999	26.0988	33.9497	34.246	34.1301	0.132667
lignin subunit degradation	0	0	0	0.890768	0.606469	1.27737	0.046179	lignin subunit degradation	0.0170285	0.0810725	0.0437552	0.239742	0.230401	0.0786888	0.239142
Lipooligosaccharide transport system	2	2	1	3	4	4	0.052873	Lipooligosaccharide transport system	2.71726	2.06196	1.69207	2.21753	3.12366	4.75729	0.516802
Lipopolysaccharide export system	19	15	17	20	21	23	0.101662	Lipopolysaccharide export system	30.3966	18.8934	17.0877	21.8398	26.8031	37.6826	0.630935
Lipopolysaccharide transport system	35	41	37	26	22	25	0.024887	Lipopolysaccharide transport system	14.5927	10.4363	15.7079	22.8919	13.7202	11.0265	0.822418
Lipoprotein-releasing system	9.05438	6.66653	8.36273	9.72617	10.4024	12.6084	0.13986	Lipoprotein-releasing system	16.0485	6.0724	6.52848	10.3034	13.7105	17.0188	0.617002
Lysine biosynthesis, 2-oxoglutarate => 2-oxoadipate	0.828768	0.902432	0.561509	1.55065	2.03873	1.67156	0.022191	Lysine biosynthesis, 2-oxoglutarate => 2-oxoadipate	1.12796	0.752894	0.924374	1.01822	1.79358	2.7743	0.428974
Lysine biosynthesis, AAA pathway, 2-oxoglutarate => 2-aminoadipate => lysine	9.5067	8.24384	10.6312	3.53126	3.64837	3.97517	0.015971	Lysine biosynthesis, AAA pathway, 2-oxoglutarate => 2-aminoadipate => lysine	5.39963	4.72236	7.41666	6.57914	4.22249	4.9733	0.850425
Lysine biosynthesis, acetyl-DAP pathway, aspartate => lysine	82.2216	77.8233	96.518	0.130447	0.131353	0.121955	0.0131	Lysine biosynthesis, acetyl-DAP pathway, aspartate => lysine	0.803973	0.597269	0.118185	0.050614	0.198699	0.334133	0.525231
Lysine biosynthesis, DAP aminotransferase pathway, aspartate => lysine	0	0	0.0500526	76.6596	77.0572	87.7102	0.006363	Lysine biosynthesis, DAP aminotransferase pathway, aspartate => lysine	95.0556	67.8977	74.0763	85.0184	89.2495	97.232	0.552788
Lysine biosynthesis, DAP dehydrogenase pathway, aspartate => lysine	11.7841	10.9768	18.0681	0.0162228	0.0405737	0	0.026002	Lysine biosynthesis, DAP dehydrogenase pathway, aspartate => lysine	0.289181	0.16111	0.191469	0.0414566	0.0205908	0.43602	0.758037
Lysine biosynthesis, mediated by LysW, 2-aminoadipate => lysine	10.6226	9.68874	15.1629	15.9146	17.7358	20.656	0.110366	Lysine biosynthesis, mediated by LysW, 2-aminoadipate => lysine	5.1051	4.61793	11.6673	13.7694	6.59376	3.50122	0.921546
Lysine biosynthesis, succinyl-DAP pathway, aspartate => lysine	10.4691	8.44607	15.672	15.0016	14.5719	18.9581	0.240484	Lysine biosynthesis, succinyl-DAP pathway, aspartate => lysine	14.8502	10.3119	11.4246	15.995	16.3771	20.7578	0.253257
Lysine degradation, lysine => saccharopine => acetoacetyl-CoA	11	8	16	26	23	31	0.047414	Lysine degradation, lysine => saccharopine => acetoacetyl-CoA	13.2813	12.7873	14.5863	19.893	22.1116	22.7398	0.048276
Malonate semialdehyde pathway, propanoyl-CoA => acetyl-CoA	21	18	33	30	26	38	0.374951	Malonate semialdehyde pathway, propanoyl-CoA => acetyl-CoA	11.1671	10.0546	18.2708	19.8269	18.2506	13.4557	0.559303
Maltose/maltodextrin transport system	0	0	0	0.273571	0.359515	0.366708	0.0131	Maltose/maltodextrin transport system	0.227421	0.186764	0.112398	0.22359	0.225677	0.248306	0.630935
Manganese/iron transport system	1.14879	1.46201	0.115835	1.97809	2.65141	1.96205	0.113348	Manganese/iron transport system	3.89605	0.972677	0.337601	1.96127	1.02344	4.15656	0.858637
Manganese/zinc/iron transport system	4	4	1	6	6	8	0.101662	Manganese/zinc/iron transport system	13.4946	9.13812	3.12858	9.48654	11.6269	18.8868	0.596096
Mce transport system	48	41	35	57	57	65	0.056295	Mce transport system	72.5527	52.2334	37.7121	62.2191	80.8532	88.2349	0.428974
Menaquinone biosynthesis	20	19	26	38	42	50	0.035086	Menaquinone biosynthesis	23.2233	17.2058	16.6816	29.587	29.0444	38.4213	0.158563
Mercury	0.147458	0.121774	0.0621344	0.306372	0.205124	0.20231	0.056068	Mercury	0.0439961	0.169757	0.229298	0.136664	0.0631286	0.0292309	0.68238
Methane oxidation methanotrop, methane => formaldehyd,	0	0	0	0.401515	0.204193	0.156283	0.056068	Methane oxidation methanotrop, methane => formaldehyd,	0	0	0	0	0	0
Methanogenesis, acetate => methane	10	8	7	8	9	11	0.551341	Methanogenesis, acetate => methane	7.1305	4.92748	7.9028	8.02172	7.19647	9.83305	0.516802
Methanogenesis, CO2 => methane	338	309	441	223	190	246	0.086399	Methanogenesis, CO2 => methane	95.4782	135.167	265.441	222.565	131.219	81.6932	0.894914
Methanogenesis, methanol => methane	1.07206	0.973711	0.230086	0.632559	0.822834	0.839555	0.927407	Methanogenesis, methanol => methane	1.32144	1.16447	1.08923	1.49781	2.72329	2.25952	0.252612
Methanogenesis, methylamine/dimethylamine/trimethylamine => methane	197	170	235	133	133	143	0.084637	Methanogenesis, methylamine/dimethylamine/trimethylamine => methane	81.4752	119.305	171.562	163.41	106.508	58.9836	0.894914
Methionine biosynthesis, apartate => homoserine => methionine	29	30	33	48	49	55	0.015971	Methionine biosynthesis, apartate => homoserine => methionine	46.6208	36.2823	35.5259	46.0819	50.2898	52.5928	0.27432
Methionine degradation	53	52	53	56	56	59	0.055117	Methionine degradation	59.6095	53.3876	59.3241	56.1985	58.3402	64.2922	0.768195
Methylaspartate cycle	9	8	15	6	6	6	0.190732	Methylaspartate cycle	5.90504	5.0341	7.40598	9.46751	6.00693	6.3781	0.673241
Microcin C transport system	1	2	1	2	2	2	0.20999	Microcin C transport system	4.34107	3.76508	2.68296	5.96289	7.22145	7.43334	0.119346
Molybdate transport system	6	7	4	11	9	10	0.055117	Molybdate transport system	14.5512	9.93366	5.43756	13.0076	18.8943	22.2263	0.344296
Molybdate/tungstate transport system	19	13	26	14	13	16	0.367165	Molybdate/tungstate transport system	12.0268	9.5931	13.2352	13.9468	8.47386	9.69511	0.858637
Multicomponent Na+/H+ antiporter	56	43	60	74	83	90	0.052873	Multicomponent Na+/H+ antiporter	76.0557	60.8784	81.1829	98.9001	98.81	101.79	0.134935
Multiple sugar transport system	6	9	3	1	2	2	0.146233	Multiple sugar transport system	4.67812	5.44362	1.46533	2.62105	1.27334	0.570289	0.428974
Na+-transporting NADH:ubiquinone oxidoreductase-	10	10	7	11	15	13	0.129185	Na+-transporting NADH:ubiquinone oxidoreductase-	34.1271	14.5513	7.37537	13.4647	24.3391	27.7296	0.894914
N-Acetylglucosamine transport system	0.326445	0.1652	0.099124	0	0	0	0.08005	N-Acetylglucosamine transport system	0.0273601	0.0917416	0.24095	0.835824	0.16485	0.0375349	0.660656
NAD(P)H:quinone oxidoreductase, chloroplasts and cyanobacteria	4	7	2	6	11	6	0.30998	NAD(P)H:quinone oxidoreductase, chloroplasts and cyanobacteria	10.3934	4.7999	0.82042	2.26872	3.1398	11.8837	0.950534
NADH dehydrogenase (ubiquinone) 1 alpha subcomplex	1	1	1	2	2	1	0.20999	NADH dehydrogenase (ubiquinone) 1 alpha subcomplex	1.71769	3.58266	2.03105	4.37432	5.45131	5.9501	0.156135
NADH dehydrogenase (ubiquinone) 1 beta subcomplex	0	0	0	0	0	0		NADH dehydrogenase (ubiquinone) 1 beta subcomplex	0.0690038	0.0135717	0	4.84619	5.64309	6.40907	0.015196
NADH dehydrogenase (ubiquinone) Fe-S protein/flavoprotein complex, mitochondria	2	2	1	2	2	2	0.461173	NADH dehydrogenase (ubiquinone) Fe-S protein/flavoprotein complex, mitochondria	2.68615	4.45923	2.37654	157.889	153.442	149.478	0.000129
NADH:quinone oxidoreductase, prokaryotes	159	138	172	189	164	200	0.220805	NADH:quinone oxidoreductase, prokaryotes	121.636	101.914	114.057	0.0769351	0.119625	0.259149	0.003707
Naphthalene degradation, naphthalene => salicylate	0	0	0	0.0299329	0.15775	0.0200274	0.461173	Naphthalene degradation, naphthalene => salicylate	0	0.0671832	0.0048931	0.107914	0.185953	0.00825425	0.630935
Neutral amino acid transport system	0.0211519	0.461854	0	0	0	0	0.461173	Neutral amino acid transport system	0.206934	0.749696	0.0406633	0.187731	0.230906	0.202043	0.856386
Nickel transport system	9	6	4	6	6	8	0.877211	Nickel transport system	9.06086	8.49877	4.28966	7.3826	7.54499	7.65963	0.936492
Nitrate assimilation	0.395096	0.729367	0.163254	1.55262	1.95987	2.30058	0.025697	Nitrate assimilation	0.926184	0.463413	0.179998	0.421765	0.587412	1.02772	0.850425
nitrite + ammonia => nitrogen	9	5	7	29	25	35	0.019792	nitrite + ammonia => nitrogen	4.83602	4.91075	6.50152	10.5475	10.5491	7.03664	0.217986
Nitrogen fixation, nitrogen => ammonia	2	3	1	3	3	3	0.256786	Nitrogen fixation, nitrogen => ammonia	9.32501	3.52386	1.39342	2.82282	5.87738	6.35023	0.947611
NitT/TauT family transport system	19	17	20	23	20	24	0.146233	NitT/TauT family transport system	17.2491	15.3475	16.0059	14.1554	14.2707	12.126	0.23383
Non-phosphorylative Entner-Doudoroff pathway, gluconate/galactonate => glycerate	112	109	144	89	83	98	0.128058	Non-phosphorylative Entner-Doudoroff pathway, gluconate/galactonate => glycerate	35.5407	55.5175	105.978	90.6328	56.004	27.1746	0.901963
Nucleotide sugar biosynthesis, eukaryotes	91	86	90	74	71	83	0.086399	Nucleotide sugar biosynthesis, eukaryotes	74.9978	58.4363	67.5239	78.4041	70.6029	70.3662	0.608076
Nucleotide sugar biosynthesis, galactose => UDP-galactose	20	22	27	15	14	16	0.067812	Nucleotide sugar biosynthesis, galactose => UDP-galactose	10.8494	8.91974	13.6627	13.6493	11.7354	12.4904	0.643469
Nucleotide sugar biosynthesis, glucose => UDP-glucose	16	20	18	17	17	18	0.681615	Nucleotide sugar biosynthesis, glucose => UDP-glucose	13.4093	13.4604	14.9992	21.9414	18.9938	18.1867	0.132667
Octopine/nopaline transport system	0.16215	0.265301	0.0279266	0.0216851	0.0939577	0.0314333	0.336683	Octopine/nopaline transport system	0.244349	1.92156	0.58349	0.903615	0.965544	0.755114	0.995468
Oligogalacturonide transport system	34.8959	37.8944	44.9876	0.10709	0.0503681	0.104118	0.0131	Oligogalacturonide transport system	0	0	0	0.0477275	0.177692	0.213899	0.36516
Oligopeptide transport system	35	38	45	12	13	13	0.014457	Oligopeptide transport system	12.4024	16.2469	13.9642	21.675	15.1598	10.522	0.858637
Ornithine biosynthesis, glutamate => ornithine	47	43	45	47	45	50	0.376434	Ornithine biosynthesis, glutamate => ornithine	59.5821	42.8574	43.7559	53.2225	55.6307	54.0701	0.630935
Osmoprotectant transport system	22	25	26	33	35	38	0.028792	Osmoprotectant transport system	32.3331	19.9592	19.9391	25.0764	31.217	35.6132	0.552788
Pentose and glucuronate interconversions	38	37	37	37	41	46	0.309228	Pentose and glucuronate interconversions	37.5287	22.8111	20.4303	34.7454	34.89	38.6874	0.474568
Pentose phosphate pathway	2	2	4	4	5	5	0.123795	Pentose phosphate pathway	2.74736	2.3625	1.81444	2.97205	3.60012	4.13333	0.217986
Pentose phosphate pathway (Pentose phosphate cycle)	142	131	148	115	118	126	0.08005	Pentose phosphate pathway (Pentose phosphate cycle)	110.646	90.4687	116.449	124.201	114.959	112.65	0.545449
Pentose phosphate pathway, archaea, fructose 6P => ribose 5P	11	7	12	8	6	8	0.290104	Pentose phosphate pathway, archaea, fructose 6P => ribose 5P	2.85638	6.02116	12.6211	7.84903	7.49976	3.75261	0.912605
Peptides/nickel transport system	259	287	312	212	213	249	0.096501	Peptides/nickel transport system	160.009	151.858	175.629	216.491	162.516	130.759	0.901963
Phenylalanine biosynthesis, chorismate => phenylalanine	17	17	21	16	17	19	0.641377	Phenylalanine biosynthesis, chorismate => phenylalanine	17.0865	12.2478	14.2129	17.6808	17.2359	18.5444	0.327992
Phosphate acetyltransferase-acetate kinase pathway, acetyl-CoA => acetate	13	13	11	13	13	12	0.743572	Phosphate acetyltransferase-acetate kinase pathway, acetyl-CoA => acetate	22.3308	19.6608	13.1695	15.4825	21.8568	23.7769	0.849121
Phosphate transport system	160	163	189	132	129	148	0.096501	Phosphate transport system	114.149	126.542	143.449	146.992	124.795	105.269	0.936492
Phospholipid transport system	5	4	5	10	8	9	0.022951	Phospholipid transport system	6.2593	8.01874	5.06509	11.2517	12.6031	13.7185	0.108788
Phosphonate transport system	20	23	20	18	18	20	0.219297	Phosphonate transport system	16.1892	17.9306	13.8295	20.1788	16.904	19.256	0.417885
Photorespiration	71	68	80	71	65	80	0.897272	Photorespiration	48.7964	48.7258	72.6	71.0468	61.9478	55.1041	0.794882
Photosystem I	1.00975	1.99586	0.130399	1.37181	2.5194	1.28531	0.459142	Photosystem I	2.46021	1.18201	0.151659	0.48842	0.86588	2.93592	0.936492
Photosystem II	4.92985	8.93008	0.710488	6.34973	12.462	6.3007	0.431129	Photosystem II	10.2203	4.30463	0.805585	2.29603	3.64419	13.481	0.894914
Phthalate degradation, phthalate => protocatechuate	0.0894693	0.144711	0.0314969	0.278081	0.336696	0.311542	0.020232	Phthalate degradation, phthalate => protocatechuate	0.0157712	0.0618319	0	0.323459	0.416018	0.141197	0.275788
polyphenols	17	16	18	16	16	17	0.461173	polyphenols	15.4477	13.9447	14.0052	18.6716	18.0573	18.562	0.048276
Proline biosynthesis, glutamate => proline	28	27	29	24	25	26	0.068724	Proline biosynthesis, glutamate => proline	34.3244	22.9857	22.0631	32.6798	34.0047	36.6646	0.373043
Propanoyl-CoA metabolism, propanoyl-CoA => succinyl-CoA	59	54	78	66	62	77	0.686149	Propanoyl-CoA metabolism, propanoyl-CoA => succinyl-CoA	38.7407	37.4571	51.7073	54.9738	44.0176	41.8202	0.758037
protocatechuate degradation, protocatechuate => 3-oxoadipate	17	16	19	23	22	26	0.052873	protocatechuate degradation, protocatechuate => 3-oxoadipate	16.8276	19.3645	19.9508	23.3399	25.8751	21.9899	0.195004
protocatechuate degradation, protocatechuate => oxaloacteate + pyruvate	5	5	4	4	4	5	0.598196	protocatechuate degradation, protocatechuate => oxaloacteate + pyruvate	1.76277	1.33752	3.32105	2.84438	3.74036	3.09088	0.482132
PRPP biosynthesis, ribose 5P => PRPP	49.2031	46.4909	53.1637	48	48	51	0.832174	PRPP biosynthesis, ribose 5P => PRPP	39.1742	41.8062	52.1664	54.327	49.3782	45.6808	0.596096
PTS system, ascorbate-specific II component	3.61954	4.21744	9.24527	6.10923	4.65286	3.95336	0.776166	PTS system, ascorbate-specific II component	4.90251	2.49373	5.47123	2.73836	2.38006	5.33756	0.797443
PTS system, cellobiose-specific II component	0.150919	0.130405	0.568204	0.146243	0.0992925	0.112548	0.365145	PTS system, cellobiose-specific II component	1.90237	0.216083	0.736487	0.0942248	0.107183	1.67297	0.880601
PTS system, D-glucosaminate-specific II component	0.621593	0.797675	0.0688542	0.0500423	0.115752	0.0751376	0.220805	PTS system, D-glucosaminate-specific II component	0.0659029	0.162002	0.273487	0.86497	0.143257	0.0451608	0.858637
PTS system, fructose-specific II component	2.24896	1.42368	2.56666	1.35488	1.53392	1.50329	0.265488	PTS system, fructose-specific II component	3.88584	1.73687	2.82501	1.92947	2.54821	4.78096	0.913347
PTS system, galactitol-specific II component	2.5113	1.59827	2.65065	4.20202	3.89723	3.08245	0.09785	PTS system, galactitol-specific II component	1.9962	2.04772	4.53456	2.96582	2.14944	1.96435	0.850425
PTS system, glucitol/sorbitol-specific II component	0.370668	0.30241	0.668719	0.520779	0.406017	0.517139	>0.999999	PTS system, glucitol/sorbitol-specific II component	0.209037	0.333763	0.500225	0.152529	0.208853	1.33672	0.810886
PTS system, mannitol-specific II component	0.464757	0.193871	0.317232	0.162539	0.285872	0.143778	0.374951	PTS system, mannitol-specific II component	0.473299	0.152634	0.349822	0.274542	0.228815	0.276855	0.758037
PTS system, mannose-specific II component	7.8372	12.4686	6.57748	3.76055	3.39736	4.20536	0.110366	PTS system, mannose-specific II component	3.31467	4.41562	5.74747	8.52356	5.69229	5.95616	0.36516
PTS system, N-acetylglucosamine-specific II component	0	0	0	0	0	0		PTS system, N-acetylglucosamine-specific II component	1.19209	0.109204	0.140828	0.0180491	0.0192816	0.430979	0.702702
PTS system, N-acetylmuramic acid-specific II component	0	0	0	0	0	0		PTS system, N-acetylmuramic acid-specific II component	0.865837	0.0442976	0.0993737	0.00949323	0.0325394	0.542253	0.850425
PTS system, sucrose-specific II component	211.463	217.609	246.491	158.823	158.765	175.126	0.037126	PTS system, sucrose-specific II component	0.303311	0.0196319	0.0182226	0	0	0	0.630935
Putative ABC transport system	5.95849	7.79236	0.815581	1.3404	1.99976	1.21522	0.290104	Putative ABC transport system	193.279	134.916	158.053	179.877	161.358	163.27	0.894914
Putative aldouronate transport system	0.556351	1.32177	0.0800523	1.07512	1.87887	0.94937	0.344441	Putative aldouronate transport system	10.8986	3.64133	0.867456	3.04608	6.21577	17.6343	0.758037
Putative chitobiose transport system	0.433679	0.48952	1.57856	0.338366	0.324919	0.356503	0.367165	Putative chitobiose transport system	2.7593	0.867691	0.348847	0.333829	0.510607	2.27471	0.894914
Putative hydroxymethylpyrimidine transport system	0.103754	0.0844508	0.0514191	0	0	0		Putative hydroxymethylpyrimidine transport system	0.974819	2.74087	1.34643	1.43802	1.80402	1.42905	0.913347
Putative lysine/arginine/ornithine/histidine/octopine transport system	65.4004	69.1542	67.1289	47.919	41.9986	50.7324	0.019792	Putative lysine/arginine/ornithine/histidine/octopine transport system	0.328581	0.145999	0.278366	0.15711	0.138723	0.604022	0.880601
Putative multiple sugar transport system	55.8252	62.9424	62.0358	52.9688	53.482	60.0017	0.312218	Putative multiple sugar transport system	28.9093	28.5627	38.2511	38.1457	31.0816	25.526	0.963228
Putative polar amino acid transport system	2.61434	2.10157	6.92949	1.97286	2.1125	2.54637	0.44507	Putative polar amino acid transport system	69.3512	46.4464	41.26	53.3285	48.8235	58.8558	0.936492
Putative simple sugar transport system	2.39323	2.71693	2.97655	3.98296	4.26704	4.97792	0.037126	Putative simple sugar transport system	1.03875	0.487164	1.1181	1.5605	1.48016	1.59754	0.156135
Putative sn-glycerol-phosphate transport system	0.0238891	0.181868	0.00419707	0.248666	0.431515	0.221081	0.190732	Putative sn-glycerol-phosphate transport system	4.08265	4.3479	3.90571	4.82408	6.11572	6.76708	0.218046
Putative sorbitol/mannitol transport system	2.39713	2.69463	3.64306	3.60335	3.03278	4.10714	0.343309	Putative sorbitol/mannitol transport system	0.356062	0.317174	0.239554	0.847649	0.870755	0.627659	0.134935
Putative spermidine/putrescine transport system	0.207922	0.169931	0.221388	0.777723	0.876001	1.29817	0.035086	Putative spermidine/putrescine transport system	4.18981	4.22956	6.0434	7.16867	7.31766	7.51471	0.142964
Putative thiamine transport system	0.00706306	0.0988833	0	0	0	0	0.461173	Putative thiamine transport system	0.40425	1.13448	0.375645	1.5948	1.85852	1.47434	0.153546
Putative zinc/manganese transport system	1.8925	3.23875	3.75658	1.63792	1.07923	1.69341	0.138175	Putative zinc/manganese transport system	1.11563	0.487595	1.25518	2.66954	1.56199	1.97484	0.239142
Putrescine transport system	0.746075	0.576034	0.846241	1.01175	0.81214	0.800829	0.22323	Putrescine transport system	0.973614	0.960016	0.99855	2.08708	2.68214	3.61297	0.143312
Pyrimidine degradation, uracil => beta-alanine, thymine => 3-aminoisobutanoate	15	21	18	10	9	11	0.050379	Pyrimidine degradation, uracil => beta-alanine, thymine => 3-aminoisobutanoate	5.22463	7.93474	8.33602	13.4738	9.03927	4.71316	0.758037
Pyrimidine deoxyribonuleotide biosynthesis, CDP/CTP => dCDP/dCTP,dTDP/dTTP	126	124	119	116	111	126	0.444561	Pyrimidine deoxyribonuleotide biosynthesis, CDP/CTP => dCDP/dCTP,dTDP/dTTP	98.0878	101.323	122.578	123.221	114.926	118.86	0.516802
Pyrimidine ribonucleotide biosynthesis, UMP => UDP/UTP,CDP/CTP	76	67	83	75	74	81	0.849424	Pyrimidine ribonucleotide biosynthesis, UMP => UDP/UTP,CDP/CTP	71.3556	75.8342	88.7957	80.8053	74.8349	74.6007	0.894914
pyruvate metabolism	117	107	137	89	82	99	0.101662	pyruvate metabolism	65.4912	61.254	100.373	91.3809	73.6976	66.5	0.950534
Pyruvate oxidation, pyruvate => acetyl-CoA	22	20	22	29	30	32	0.015971	Pyruvate oxidation, pyruvate => acetyl-CoA	33.0727	20.9659	19.6794	31.0078	34.2885	38.5422	0.34989
Raffinose/stachyose/melibiose transport system	7	9	8	5	4	5	0.037126	Raffinose/stachyose/melibiose transport system	5.0514	3.93728	5.64954	4.20316	4.17601	4.94316	0.744971
Reductive acetyl-CoA pathway (Wood-Ljungdahl pathway)	70	56	70	56	55	64	0.371969	Reductive acetyl-CoA pathway (Wood-Ljungdahl pathway)	46.9631	34.4185	40.6236	55.725	45.726	44.6189	0.490589
Reductive citrate cycle (Arnon-Buchanan cycle)	28	24	26	20	20	21	0.043227	Reductive citrate cycle (Arnon-Buchanan cycle)	24.5756	22.4708	25.0844	26.6736	26.2332	22.5876	0.758037
Reductive pentose phosphate cycle (Calvin cycle)	5	6	5	13	9	11	0.043227	Reductive pentose phosphate cycle (Calvin cycle)	7.34273	3.21282	5.80831	5.27545	5.23095	7.16968	0.894914
Rhamnose transport system	2	1	5	1	1	2	0.448602	Rhamnose transport system	0.221856	0.260159	0.59914	0.584817	0.772946	0.493442	0.428974
Ribose transport system	19	22	30	18	16	18	0.22323	Ribose transport system	10.1499	5.79204	10.9282	13.0207	10.1651	10.0177	0.596096
Ribosome, archaea	937	857	1006	872	853	954	0.571989	Ribosome, archaea	740.48	777.667	1013.94	915.831	820.802	818.211	0.961437
Ribosome, bacteria	466	460	462	419	417	433	0.019462	Ribosome, bacteria	471.828	404.993	400.832	458.509	471.563	510.196	0.373043
Ribosome, eukaryotes	1.53524	1.8124	1.79471	0.717491	0.481369	0.617575	0.0131	Ribosome, eukaryotes	0.109068	0.239496	1.54596	0.774222	0.405921	0.362939	0.936492
RNA polymerase I, eukaryotes	0.401623	0.46753	0.409801	0.519378	0.263665	0.608244	0.79071	RNA polymerase I, eukaryotes	0.0289893	0.0714142	0.690283	0.11334	0.118897	0.425437	0.901963
RNA polymerase II, eukaryotes	0	0	0	0	0	0		RNA polymerase II, eukaryotes	0.041436	0.024366	0	0	0	0.254506	0.630935
RNA polymerase III, eukaryotes	0	0	0	0	0	0		RNA polymerase III, eukaryotes	0.089124	0.00759873	0	0	0	0.0579607	0.995468
RNA polymerase, archaea	44.1759	32.9389	51.2191	46.596	42.4152	58.4081	0.516475	RNA polymerase, archaea	5.60968	24.2138	64.3237	39.6661	22.9267	12.9527	0.894914
RNA polymerase, bacteria	67.1983	67.3791	68.1243	59.8523	59.4081	63.3291	0.035063	RNA polymerase, bacteria	73.0827	61.9786	56.066	67.4609	70.2373	80.542	0.51725
RNF complex	40	34	39	39	41	45	0.29899	RNF complex	65.2282	38.4688	34.8025	43.7386	57.9132	61.6468	0.758037
RTX toxin transport system	14	8	10	10	9	14	0.912257	RTX toxin transport system	12.8363	7.99667	7.47703	12.0854	11.1493	16.1982	0.482132
SCFA and alcohol conversions	15	13	19	14	15	16	0.79071	SCFA and alcohol conversions	16.0286	12.1464	11.5071	14.1309	15.4218	17.0592	0.51725
Semi-phosphorylative Entner-Doudoroff pathway, gluconate => glycerate-3P	1	1	1	1	1	1		Semi-phosphorylative Entner-Doudoroff pathway, gluconate => glycerate-3P	1.92013	0.611069	1.03479	0.456338	0.15939	0.331429	0.344769
Serine biosynthesis, glycerate-3P => serine	40	35	45	34	33	40	0.398109	Serine biosynthesis, glycerate-3P => serine	29.1172	25.0079	35.1171	34.6054	32.1343	33.9512	0.553963
Shikimate pathway, phosphoenolpyruvate + erythrose-4P => chorismate	97	98	105	105	105	120	0.243938	Shikimate pathway, phosphoenolpyruvate + erythrose-4P => chorismate	113.341	79.2563	87.5114	102.679	113.59	118.961	0.482132
Siroheme biosynthesis, glutamate => siroheme	91	91	105	127	125	140	0.035063	Siroheme biosynthesis, glutamate => siroheme	101.259	73.8185	82.6068	112.224	119.106	121.604	0.156135
Sodium transport system	5	5	1	1	2	1	0.265488	Sodium transport system	1.44678	1.35652	1.99801	4.52934	3.56737	2.78683	0.155461
Spermidine/putrescine transport system	13	19	11	7	8	8	0.117862	Spermidine/putrescine transport system	9.45419	8.96945	9.30367	14.1878	10.4123	12.4084	0.244329
Starch and sucrose metabolism	0	0	0	0	0	0		Starch and sucrose metabolism	6.03867	4.04928	7.63002	8.81789	7.26283	7.19521	0.482132
Subtype I-A factors	49.9185	54.0841	35.1764	22.3841	20.8415	23	0.053081	Subtype I-A factors	34.1131	32.2322	35.7822	35.6967	24.5267	26.3833	0.516802
Subtype I-B factors	13.9611	11.9035	7.50277	4.07399	2.91366	4	0.061916	Subtype I-B factors	7.44908	5.39761	10.4748	8.41124	4.59881	7.9562	0.880601
Subtype I-C factors	9.25008	12.0639	6.50396	6.02675	6.94001	7	0.286423	Subtype I-C factors	11.2871	9.23806	4.70082	7.27011	6.96287	8.41989	0.877128
Subtype I-D factors	5.40533	8.69085	3.31626	1.77408	2.70074	2	0.168512	Subtype I-D factors	3.81078	2.48786	2.40917	4.61083	2.16658	2.66441	0.894914
Subtype I-E factors	18.6832	20.2026	10.9123	8.68289	9.28688	13	0.21583	Subtype I-E factors	23.0761	26.0129	12.3787	19.4108	17.4165	18.1738	0.850425
Subtype I-F factors	0.22841	0.266699	0.117015	1.37773	0.973938	1	0.02309	Subtype I-F factors	1.2088	0.381618	0.668227	0.67433	0.612405	0.897556	0.936492
Subtype III-A factors	34.3365	42.0552	14.8442	10.991	11.1184	12	0.160487	Subtype III-A factors	19.3132	13.1734	13.6272	23.3071	12.8601	18.2543	0.744971
Subtype III-B factors	20.0582	15.6353	13.3021	7.29535	8.9543	6	0.055117	Subtype III-B factors	14.4196	6.6959	7.45196	10.2177	8.25552	13.7597	0.877128
Subtype III-U factors	3.23642	5.37886	0.94333	1.79622	2.3156	1	0.445281	Subtype III-U factors	3.58475	2.5424	1.37422	2.28619	1.80038	2.95686	0.936445
Subtype I-U factors	10.0183	12.1184	4.85565	4.84442	4.0041	5	0.206684	Subtype I-U factors	6.68228	6.31869	4.77962	5.75145	5.5034	5.20404	0.758037
Sulfate/thiosulfate transport system	0.0427767	0	0.0355854	0.0230615	0.256814	0	0.461173	Sulfate/thiosulfate transport system	0	0.0543539	0.0193786	0.153911	0.0654426	0.00737335	0.630935
Sulfonate transport system	2.30387	1.58478	5.81054	0.996691	1.32021	1	0.281857	Sulfonate transport system	1.25201	1.27912	1.05563	0.824212	2.26285	1.61736	0.756064
Taurine transport system	1.15485	0.877081	1.06744	1.08016	1.62089	1	0.551341	Taurine transport system	3.3366	2.08837	2.38225	2.97105	3.1814	4.62927	0.482132
TCA /Reductive TCA	8.2205	7.47713	9.04299	8.26095	7.08734	9	0.912257	TCA /Reductive TCA	4.32111	4.91333	7.58624	8.23374	5.32448	5.18998	0.86052
Teichoic acid transport system	0.406172	0.424734	0.0632064	0.00998269	0.0333757	0	0.101662	Teichoic acid transport system	0.15013	0.277038	0.183769	0.494096	0.260275	0.0385073	0.921546
Tetracycline resistance, TetA transporter	1.54131	1.84765	1.22733	3.4357	3.4555	4	0.015971	Tetracycline resistance, TetA transporter	2.6372	1.58219	1.49156	2.68426	2.93491	2.56887	0.318282
Thiamine transport system	19	19	26	17.7306	17.427	19	0.343309	Thiamine transport system	8.80496	10.1103	15.2526	16.4563	9.50831	5.96393	0.930068
Thiosulfate oxidation by SOX complex, thiosulfate => sulfate	6	5	9	7.86905	5.23997	6	0.877211	Thiosulfate oxidation by SOX complex, thiosulfate => sulfate	6.63899	5.6032	9.2579	13.1041	12.8833	13.7971	0.115625
Threonine biosynthesis, aspartate => homoserine => threonine	34	37	45	36.685	34.1617	42	0.849424	Threonine biosynthesis, aspartate => homoserine => threonine	25.9032	21.1235	27.0173	32.3395	26.8823	29.609	0.353163
Toluene degradation anaerobic, toluene => benzoyl_CoA	0	0	0	0.30783	0.137013	0	0.30998	Toluene degradation anaerobic, toluene => benzoyl_CoA	0	0	0	0	0	0
Toluene degradation, toluene => benzoate	0.0621232	0.0517427	0.277643	0.697064	0.386611	1	0.10923	Toluene degradation, toluene => benzoate	0.00408884	0.0783666	0.0959786	0.358354	0.441846	0.107379	0.327992
Trans-cinnamate degradation, trans-cinnamate => acetyl-CoA	6	7	10	10.1473	9.26693	12	0.219297	Trans-cinnamate degradation, trans-cinnamate => acetyl-CoA	2.74042	2.99577	4.43907	8.9926	7.83087	6.3221	0.132667
Trehalose transport system	0.370324	0.130403	0.173945	0.31365	0.277341	0	0.851986	Trehalose transport system	0.282272	0.0959971	0.0262691	0.0681809	0.130623	0.621807	0.758037
Trehalose/maltose transport system	9	11	6	8.513	7.98607	10	0.929893	Trehalose/maltose transport system	7.41709	5.91868	7.19148	8.75882	6.18854	8.40466	0.630935
Tryptophan biosynthesis, chorismate => tryptophan	70	71	74	87.0147	90.798	103	0.050085	Tryptophan biosynthesis, chorismate => tryptophan	101.574	62.8741	71.7219	85.3226	94.5425	105.078	0.559359
Tungstate transport system	4.22988	3.11624	6.90037	5.63527	5.27452	7	0.463827	Tungstate transport system	2.00539	1.55282	4.44529	3.80652	2.08307	2.94171	0.907524
Type I signiture cas proteins	11.6393	10.9789	7.8265	4.94702	4.49941	5	0.048858	Type I signiture cas proteins	7.57441	5.0925	5.42371	7.2618	5.9632	9.20509	0.574991
Type II signiture cas proteins	0.526314	0.577995	0.331941	0.407644	1.00271	1	0.309228	Type II signiture cas proteins	4.14102	1.29724	0.582051	0.68438	1.01423	1.51914	0.702702
Type III signiture cas proteins	6.82197	7.28594	2.35967	2.38434	2.55974	3	0.240484	Type III signiture cas proteins	6.10092	3.54793	3.42568	5.10748	3.33028	5.6111	0.897994
Tyrosine biosynthesis, chorismate => tyrosine	7.16509	7.32752	8.54135	4.9439	4.79869	5	0.022951	Tyrosine biosynthesis, chorismate => tyrosine	6.60223	3.8603	3.42859	5.02519	4.62312	3.63793	0.921546
Tyrosine biosynthesis, prephanate => pretyrosine => tyrosine	0.363284	0.731109	0.167371	0.865471	1.27461	1	0.084637	Tyrosine biosynthesis, prephanate => pretyrosine => tyrosine	1.77912	1.65314	0.930868	2.429	2.69773	3.46849	0.207504
Tyrosine degradation, tyrosine => homogentisate	3.10242	4.40376	1.10116	5	7	4	0.22323	Tyrosine degradation, tyrosine => homogentisate	10.0961	8.24231	3.3724	11.1833	15.1168	19.0617	0.261558
Ubiquinone biosynthesis	21.0904	16.9489	22.177	20	20	21	0.905237	Ubiquinone biosynthesis	28.7997	18.3931	19.3681	25.2454	24.9043	25.0742	0.701173
Universal Cas proteins	77	87	50	38	38	37	0.101662	Universal Cas proteins	72.8805	53.0252	50.2642	57.205	45.1184	58.9444	0.812597
Urea cycle	62	55	70	67	65	74	0.381724	Urea cycle	63.5437	57.8857	67.2972	67.6976	66.2526	67.2192	0.512901
Urea transport system	4	6	2	7	8	6	0.161389	Urea transport system	6.92854	11.2498	4.60986	9.49841	9.34042	10.0899	0.630935
Uridine monophosphate biosynthesis, glutamine (+ PRPP) => UMP	111	94	121	105	104	121	0.912257	Uridine monophosphate biosynthesis, glutamine (+ PRPP) => UMP	97.0839	73.8841	99.5004	103.118	100.097	103.737	0.516802
V/A-type ATPase, prokaryotes	59	52	72	55	49	69	0.772048	V/A-type ATPase, prokaryotes	17.6299	34.7866	70.2844	47.2216	34.9657	24.6212	0.894914
V-type ATPase, eukaryotes	0	0	0	0	0	0		V-type ATPase, eukaryotes	0.364872	0.0484257	0	0	0	0.454936	0.936492
Zinc transport system	32	31	31	19	22	24	0.022951	Zinc transport system	27.09	21.3922	22.9072	21.6682	21.4918	23.2839	0.675813
(blank)	4991	4857	5456	4836	4935	5243	0.744759	(blank)	4660.71	4346.91	4893.56	5309.24	5057.91	5128.91	0.217986

## Sheet: genes
	N-SOshallow-water1	N-SOshallow-water2	N-SOshallow-water3	N-SOexposed1	N-SOexposed2	N-SOexposed3	q value		E-SOshallow-water1	E-SOshallow-water2	E-SOshallow-water3	E-SOexposed1	E-SOexposed2	E-SOexposed3	q value
mcr	0.286114	0.19523	0.04652	0.191425	0.223454	0.158614	0.852094	mcr	0.342242	0.39966	0.527322	0.42624	0.574614	0.545242	0.559576
cdhC	1.66167	0.683642	0.978047	0.853581	0.424604	0.681593	0.29555	cdhC	0.0497734	0.144007	1.06587	0.520221	0.494449	0.401971	0.97875
acs	7.39772	7.74825	10.1938	10.9867	8.97088	8.41505	0.489127	acs	7.1305	4.92748	7.9028	8.02172	7.19647	9.83305	0.530191
fwdA	2.36006	3.03034	2.12023	1.69583	0.94185	1.49628	0.064476	fwdA	0.695096	1.33437	2.17285	1.15495	1.16896	0.986834	0.863381
mer	7.97802	9.47899	5.81563	14.5302	9.18033	13.142	0.112331	mer	0.898724	2.48086	6.00282	4.59212	3.43852	1.50893	0.987408
mtmB	4.42217	3.39998	3.8879	5.18301	4.62268	4.73321	0.089627	mtmB	2.02361	3.38759	4.7035	3.74309	2.74897	2.163	0.935866
mtbB	0.0501545	0.124309	0.144145	0	0	0	0.062421	mtbB	0.191696	0.147641	0.0218571	0	0	0	0.372099
mttB	230.257	165.517	192.188	137.75	127.818	127.797	0.064364	mttB	78.8696	115.091	165.3	158.215	102.068	55.0841	0.97875
dsr	3.96396	3.61151	5.66065	6.40826	5.69666	5.82794	0.112331	dsr	5.05755	3.23045	2.73198	4.68365	4.8488	6.45594	0.428044
SOX complex	9.13558	4.76654	5.98329	6.24989	5.23997	7.86905	0.880306	SOX complex	6.63899	5.6032	9.2579	13.1041	12.8833	13.7971	0.118116
phsA/psrA	1.57429	0.611102	0.483966	2.72216	2.91546	1.80891	0.064364	phsA/psrA	1.60197	0.376808	0.437296	1.93581	1.47957	1.85265	0.372099
ttrA	0.146548	0.0269805	0.0292283	0.377053	0.704445	0.246181	0.093677	ttrA	0.175204	0.146274	0.244892	0.453807	0.289899	0.399825	0.191019
Nif	0.59431	3.41418	2.17489	2.69813	3.28384	2.51846	0.487801	Nif	9.32501	3.52386	1.39342	2.82282	5.87738	6.35023	0.97875
nxr	1.44724	0.628145	0.444304	9.29695	6.6875	7.24217	0.009615	nxr	1.35927	1.03298	1.25939	1.58263	1.68194	0.931651	0.863381
nir	1.41881	0.215556	0.227739	13.633	9.11308	11.8784	0.009615	nir	0.537167	0.694664	1.53052	2.12054	2.89018	1.18097	0.428044
nap	0	0.0410247	0	0.765944	0.626615	1.18462	0.036926	nap	0.338441	0.222443	0.0213281	0.405938	0.665327	0.249447	0.482583
nor	1.18552	0.769194	0.817575	4.04963	3.90352	4.30144	0.001184	nor	1.68241	1.92631	1.99425	2.65253	3.05874	1.54016	0.5815
nrf	1.46423	2.23986	2.10809	1.98024	3.99968	2.07716	0.430715	nrf	6.91175	3.25575	1.91548	4.25588	5.08738	4.11232	0.97875
hao	4.25817	4.35313	7.86093	11.7127	9.22712	9.53616	0.064364	hao	3.12362	3.18346	3.75465	6.84433	5.97698	4.92401	0.130225
amo	0	0	0	0.05297	0.0818151	0.117196	0.037606	amo	0	0	0	0	0	0
cooS	19.644	17.1038	21.4732	13.6442	10.6849	11.8905	0.036926	cooS	11.1364	8.23309	10.7548	14.7049	9.10953	7.13803	0.97875
hyaAB	1.52587	0.301745	0.588445	0.630081	0.494261	0.37044	0.489127	hyaAB	0.48197	0.243551	0.687289	0.621456	0.501668	0.124685	0.97875
