# Supplementary material for: Deciphering the functional and structural complexity of the Solar Lake flat mat microbial benthic communities
Source: mSystems. 2024 May 10;9(6):e00095-24. doi: 10.1128/msystems.00095-24 (PMC11237645; doi:10.1128/msystems.00095-24)
Supplement: Table S3 — Solar Lake shallow-water and exposed mat MAG summary. [file msystems.00095-24-s0004.xlsx]

## Sheet: Legend
Table S3: The file contains the Solar Lake shallow-water and exposed mats MAGs summary

## Sheet: Archaea-MAGs
Sample		#bin	mdm cleaner refinment							GDTK taxonomic assignment
				mdm completness	mdm contamination	CheckM2 Completeness	CheckM2 Contamination	# genomes	# markers	Domain	Phylum	Class	Order	Family	Genus	Species	GC	GC std	Genome size	# ambiguous bases	# scaffolds	# contigs	Longest scaffold	Longest contig	N50 (scaffolds)	N50 (contigs)	Mean scaffold length	Mean contig length	Coding density	Translation table	# predicted genes
N-SOshallow-water	S-SO1	bin.170	Yes			86.31	1.4	207	149	Archaea	Aenigmatarchaeota	Aenigmatarchaeia	CG10238-14	CG10238-14	CG10238-14	CG10238-14 sp014728985	0.346999	0.0144395	1340593	0	208	208	31391	31391	10938	10938	6445.16	6445.16	0.886802	11	1749
E-SOshallow-water	S-SO3	bin.131				83.31	0	207	149	Archaea	Aenigmatarchaeota	Aenigmatarchaeia	QMZP01	QMZP01			0.475026	0.0185174	850091	0	34	34	94457	94457	33118	33118	15917.2	15917.2	0.896533	11	3257
N-SOexposed	S-SO2	bin.64		48.49	1.87	46.71	1.78	207	149	Archaea	Altiarchaeota	Altiarchaeia	IMC4	QMZM01	EX4484-2		0.438691	0.0228679	865692	0	322	322	9346	9346	2752	2752	2928.63	2928.63	0.860159	11	5210
N-SOshallow-water	S-SO1	bin.135				98.19	3.1	207	149	Archaea	Asgardarchaeota	Thorarchaeia	Thorarchaeales	Thorarchaeaceae	WJIL01	WJIL01 sp014730275	0.453249	0.0157579	3390374	0	213	213	166719	166719	31220	31220	21351.1	21351.1	0.868136	11	4275
N-SOshallow-water	S-SO1	bin.129	Yes	51.29	8.52	52.13	12.16	207	149	Archaea	Asgardarchaeota	Lokiarchaeia	CR-4	SOKP01	TEKIR-8	TEKIR-8 sp014730295	0.310843	0.0295436	4416373	0	1508	1508	27956	27956	3031	3031	13418.6	13418.6	0.842586	11	4542
N-SOshallow-water	S-SO1	bin.32				100	8.89	207	149	Archaea	Asgardarchaeota	Lokiarchaeia	CR-4	SOKP01	TEKIR-8	TEKIR-8 sp014730295	0.309053	0.0160682	4505080	0	211	211	174454	174454	48637	48637	17847.2	17847.2	0.854013	11	4575
N-SOshallow-water	S-SO1	bin.78	Yes	92.82	10.11	92.82	10.73	207	149	Archaea	Asgardarchaeota	Heimdallarchaeia	JABLTI01	JABLTI01	JABLTI01	JABLTI01 sp018238155	0.357688	0.0264078	4911197	0	366	366	102340	102340	24255	24255	9994.46	9994.46	0.855091	11	2295
N-SOshallow-water	S-SO1	bin.99	Yes	95.45	7.73	95.45	7.73	207	149	Archaea	Asgardarchaeota	Lokiarchaeia	CR-4	SOKP01	TEKIR-8	TEKIR-8 sp014730295	0.326591	0.018122	4818734	0	270	270	99665	99665	32503	32503	46429.3	46429.3	0.859541	11	2690
N-SOexposed	S-SO2	bin.107	Yes	100	2.91	100	2.97	207	149	Archaea	Asgardarchaeota	Thorarchaeia	Thorarchaeales	Thorarchaeaceae	WJIL01	WJIL01 sp014730275	0.453714	0.0140934	3134808	0	201	201	217480	217480	27092	27092	17664.2	17664.2	0.862096	11	3870
E-SOshallow-water	S-SO3	bin.144	Yes	99.55	3.46	99.55	3.37	207	149	Archaea	Asgardarchaeota	Thorarchaeia	Thorarchaeales	Thorarchaeaceae	WJIL01	WJIL01 sp014730275	0.452607	0.0169526	3519577	0	257	257	115250	115250	23358	23358	59711.8	59711.8	0.93291	11	1219
E-SOexposed	S-SO4	bin.127				66.37	12.37	207	149	Archaea	Asgardarchaeota	Heimdallarchaeia	Hodarchaeales	Hodarchaeaceae	Hodarchaeum		0.34351	0.0248328	5008563	0	1531	1531	38114	38114	3589	3589	24393.5	24393.5	0.877602	11	1601
E-SOexposed	S-SO4	bin.71	Yes	97.7	3.05	97.17	3.2	207	149	Archaea	Asgardarchaeota	Thorarchaeia	Thorarchaeales	Thorarchaeaceae	WJIL01	WJIL01 sp014730275	0.452518	0.0197502	3733711	0	293	293	125635	125635	32087	32087	9990.4	9990.4	0.939465	11	1141
N-SOshallow-water	S-SO1	bin.123				99.9	0	95	228	Archaea	Halobacteriota	Methanosarcinia	Methanosarcinales	Methanosarcinaceae	Methanohalobium	Methanohalobium evestigatum	0.370064	0.0200805	2168798	0	217	217	66489	66489	18278	18278	4148.39	4148.39	0.921271	11	1114
N-SOshallow-water	S-SO1	bin.82				99.74	1.35	95	228	Archaea	Halobacteriota	Archaeoglobi	Archaeoglobales	Archaeoglobaceae	JdFR-22		0.42208	0.0134518	2507180	0	54	54	187631	187631	94212	94212	17818.6	17818.6	0.921788	11	1213
N-SOexposed	S-SO2	bin.123	Yes	75.51	6.58	77.82	6.97	51	395	Archaea	Halobacteriota	Halobacteria	Halobacteriales	Haloarculaceae	QS-5-70-15	QS-5-70-15	0.699957	0.0178	4106833	0	915	915	27616	27616	5394	5394	51271.6	51271.6	0.90596	11	1815
N-SOexposed	S-SO2	bin.128				57.94	5.41	60	359	Archaea	Halobacteriota	Halobacteria	Halobacteriales	Haloarculaceae	Haloarcul		0.690142	0.0134462	2335175	0	267	267	47874	47874	12853	12853	5657.85	5657.85	0.869315	11	2546
N-SOexposed	S-SO2	bin.129				73.37	5.48	60	359	Archaea	Halobacteriota	Halobacteria	Halobacteriales	Haloferacaceae	Haloferax		0.647042	0.0224019	2838171	0	157	157	184054	184054	40664	40664	4229.68	4229.68	0.889526	11	2511
N-SOexposed	S-SO2	bin.17	Yes	79.66	3.74	80.26	4.02	95	228	Archaea	Halobacteriota	Methanosarcinia	Methanosarcinales	Methanosarcinaceae	Methanohalobium	Methanohalobium evestigatum	0.373107	0.0204339	2089297	0	607	607	21134	21134	3811	3811	17624.6	17624.6	0.887106	11	2138
N-SOexposed	S-SO2	bin.32	Yes	84.61	3.62	89.15	4.07	60	359	Archaea	Halobacteriota	Halobacteria	Halobacteriales	Halobacteriaceae	Halodesulfurarchaeum	Halodesulfurarchaeum formicicum	0.65599	0.0173312	2695061	0	184	184	64069	64069	22722	22722	6708.96	6708.96	0.91674	11	3152
N-SOexposed	S-SO2	bin.33				96.53	3.77	95	228	Archaea	Halobacteriota	Archaeoglobi	Archaeoglobales	Archaeoglobaceae	JdFR-22		0.434403	0.0170208	2218395	0	147	147	85948	85948	26886	26886	9352.42	9352.42	0.87543	11	2836
N-SOexposed	S-SO2	bin.89				60.83	0.46	51	395	Archaea	Halobacteriota	Halobacteria	Halobacteriales	Haloarculaceae	Haloarcula		0.694125	0.0191689	1902662	0	340	340	31249	31249	6912	6912	2722.56	2722.56	0.894787	11	1898
E-SOshallow-water	S-SO3	bin.147				99.69	0.55	95	228	Archaea	Halobacteriota	Methanosarcinia	Methanosarcinales	Methanosarcinaceae	Methanohalobium	Methanohalobium evestigatum	0.372438	0.018283	2004636	0	221	221	63038	63038	13491	13491	15596.1	15596.1	0.896871	11	3021
E-SOexposed	S-SO4	bin.115	Yes	50.34	9.55	51.8	11.99	60	359	Archaea	Halobacteriota	Halobacteria	Halobacteriales	Haloferacaceae	Haloferax		0.675078	0.0241215	1883967	0	767	767	20665	20665	2416	2416	4488.34	4488.34	0.86321	11	4749
E-SOexposed	S-SO4	bin.112	Yes	54.89	9.58	58.24	10.32	40	417	Archaea	Halobacteriota	Halobacteria	Halobacteriales	Haloferacaceae	Haloferax		0.68026	0.0232407	2650755	0	1133	1133	20234	20234	2247	2247	8745.97	8745.97	0.853354	11	2486
E-SOexposed	S-SO4	bin.107				61.67	2.33	40	417	Archaea	Halobacteriota	Halobacteria	Halobacteriales	Natrialbaceae	Natrinema		0.624898	0.0268728	2426060	0	824	824	10606	10606	3165	3165	18077.5	18077.5	0.908011	11	3165
E-SOexposed	S-SO4	bin.163	Yes	48.08	7.89	55.48	13.02	60	359	Archaea	Halobacteriota	Halobacteria	Halobacteriales	Haloarculaceae	Halorhabdus		0.662065	0.0214345	2296142	0	1018	1018	8731	8731	2223	2223	2772.52	2772.52	0.904187	11	1619
E-SOexposed	S-SO4	bin.168	Yes	80.15	3.17	82.34	3.94	60	359	Archaea	Halobacteriota	Halobacteria	Halobacteriales	Halobacteriaceae	Halodesulfurarchaeum	Halodesulfurarchaeum formicicum	0.615781	0.0323987	2704603	0	511	511	40367	40367	7306	7306	10912.5	10912.5	0.926841	11	1164
E-SOexposed	S-SO4	bin.225				91.4	1.12	95	228	Archaea	Halobacteriota	Methanosarcinia	Methanosarcinales	Methanosarcinaceae	Methanohalobium	Methanohalobium evestigatum	0.371777	0.0182966	1914033	0	227	227	43376	43376	12522	12522	2768.72	2768.72	0.896893	11	1767
E-SOexposed	S-SO4	bin.77	Yes	50.3	5.65	52.48	9.23	51	395	Archaea	Halobacteriota	Halobacteria	Halobacteriales	Haloarculaceae	Halapricum	Halapricum sp017094465	0.618596	0.0298184	2946211	0	1172	1172	11239	11239	2517	2517	3442	3442	0.871344	11	2432
N-SOshallow-water	S-SO1	bin.3				93.02	3.73	45	299	Archaea	Methanobacteriota_B	Thermococci	Methanofastidiosales	SZ-28-30	SZ-28-30	SZ-28-30 sp018992565	0.367708	0.0202276	3744804	0	212	212	145036	145036	36388	36388	3303.57	3303.57	0.923794	11	1080
N-SOexposed	S-SO2	bin.39	Yes	92.96	4.55	92.96	4.44	45	299	Archaea	Methanobacteriota_B	Thermococci	Methanofastidiosales	SZ-28-30	SZ-28-30	SZ-28-30 sp018992565	0.367336	0.0236583	3756185	0	243	243	143925	143925	35649	35649	7665.57	7665.57	0.888014	11	3201
E-SOshallow-water	S-SO3	bin.55	Yes	90.6	3.24	90.7	3.61	45	299	Archaea	Methanobacteriota_B	Thermococci	Methanofastidiosales	SZ-28-30	SZ-28-30	SZ-28-30 sp018992565	0.36811	0.0216047	3674746	0	392	392	63639	63639	18046	18046	14104.1	14104.1	0.925807	11	1836
N-SOshallow-water	S-SO1	bin.21				89.98	0.03	207	149	Archaea	Micrarchaeota	Micrarchaeia	Anstonellales	Bilamarchaeaceae	JACCLJ01		0.431444	0.0156726	1134525	0	19	19	226922	226922	89204	89204	14647.1	14647.1	0.862235	11	2832
E-SOshallow-water	S-SO3	bin.56				88.97	0.46	207	149	Archaea	Micrarchaeota	Micrarchaeia	Anstonellales	Bilamarchaeaceae	JACCLJ01		0.430969	0.0166113	1131749	0	59	59	78117	78117	28425	28425	15091.1	15091.1	0.871777	11	2479
N-SOshallow-water	S-SO1	bin.10				96.1	1.11	207	149	Archaea	Nanoarchaeota	Nanoarchaeia	Woesearchaeales	UBA11576	UBA11576		0.426803	0.0147495	1634366	0	67	67	112459	112459	45386	45386	45658.2	45658.2	0.91061	11	1537
N-SOshallow-water	S-SO1	bin.162				98.63	1.08	207	149	Archaea	Nanoarchaeota	Nanoarchaeia	Woesearchaeales	ARS49			0.486674	0.0130734	899136	0	90	90	50839	50839	13755	13755	15457.6	15457.6	0.863647	11	3887
N-SOshallow-water	S-SO1	bin.165				78.97	5.63	207	149	Archaea	Nanoarchaeota	Nanoarchaeia	Woesearchaeales	ARS49	WJJT01	WJJT01 sp014729555	0.40997	0.018687	796490	0	192	192	16996	16996	4970	4970	2688.48	2688.48	0.94093	11	1228
N-SOshallow-water	S-SO1	bin.37				92.76	1.59	207	149	Archaea	Nanoarchaeota	Nanoarchaeia	Woesearchaeales	WJKV01	WJKV01		0.490269	0.0252034	1158206	0	65	65	68377	68377	32338	32338	4279.97	4279.97	0.914488	11	1310
N-SOexposed	S-SO2	bin.114				56.92	2.44	207	149	Archaea	Nanoarchaeota	Nanoarchaeia	B33-G15	B33-G15	JAFCFZ01	JAFCFZ01 sp017608385	0.387559	0.0201216	462673	0	164	164	8557	8557	3050	3050	5596.06	5596.06	0.904077	11	2298
N-SOexposed	S-SO2	bin.153				93.62	0.93	207	149	Archaea	Nanoarchaeota	Nanoarchaeia	Woesearchaeales	ARS49	WJJT01	WJJT01 sp014729555	0.412381	0.0143182	938474	0	86	86	38849	38849	13421	13421	25002.7	25002.7	0.917949	11	955
N-SOexposed	S-SO2	bin.174				56.31	1.4	207	149	Archaea	Nanoarchaeota	Nanoarchaeia	Woesearchaeales	ARS49			0.409459	0.0188724	786249	0	238	238	11614	11614	3465	3465	13694.9	13694.9	0.897235	11	3360
N-SOexposed	S-SO2	bin.68				83.26	6.15	207	149	Archaea	Nanoarchaeota	Nanoarchaeia	Woesearchaeales	ARS49	WJJT01	WJJT01 sp014729555	0.398876	0.0212875	980113	0	229	229	19557	19557	5199	5199	9070.75	9070.75	0.864661	11	2179
E-SOshallow-water	S-SO3	bin.83				81.83	0.08	207	149	Archaea	Nanoarchaeota	Nanoarchaeia	Woesearchaeales	SM23-78	SM23-78	SM23-78 sp011372335	0.43566	0.0221664	859879	0	167	167	21996	21996	6403	6403	4334.11	4334.11	0.842615	11	6210
E-SOshallow-water	S-SO3	bin.88				88.84	0.1	207	149	Archaea	Nanoarchaeota	Nanoarchaeia	Woesearchaeales	WJKL01	WJJM01		0.379587	0.0178408	1047891	0	127	127	33607	33607	11028	11028	9374.35	9374.35	0.865753	11	3875
E-SOshallow-water	S-SO3	bin.58	Yes	68.89	0.91	76.64	3.39	207	149	Archaea	Nanoarchaeota	Nanoarchaeia	UBA10117	JABICX01	JABICX01		0.307409	0.0217218	1027396	0	238	238	141501	141501	5421	5421	19182.2	19182.2	0.932092	11	1259
E-SOshallow-water	S-SO3	bin.140				64.2523	1.86916	207	149	Archaea	Nanoarchaeota	Nanoarchaeia	Woesearchaeales	WJKL01	WJKL01		0.343796	0.0208921	902777	0	221	221	26158	26158	4972	4972	5148.98	5148.98	0.898609	11	1044
E-SOshallow-water	S-SO3	bin.64				95.04	3.11	207	149	Archaea	Nanoarchaeota	Nanoarchaeia	Woesearchaeales	WJKV01	WJKV01		0.490274	0.0246753	1200446	0	48	48	127943	127943	49843	49843	8251.11	8251.11	0.877626	11	1196
E-SOexposed	S-SO4	bin.141				94.23	2.13	207	149	Archaea	Nanoarchaeota	Nanoarchaeia	Woesearchaeales	WJKL01	WJKL01	WJKL01 sp014729145	0.310987	0.0202692	1022435	0	210	210	25388	25388	6497	6497	4316.79	4316.79	0.935973	11	1327
E-SOexposed	S-SO4	bin.13				90.24	1.76	207	149	Archaea	Nanoarchaeota	Nanoarchaeia	Woesearchaeales	ARS49	WJJT01	WJJT01 sp014729555	0.410921	0.0162901	892211	0	147	147	26741	26741	8770	8770	4084.96	4084.96	0.935034	11	1154
E-SOexposed	S-SO4	bin.214				91.44	1.96	207	149	Archaea	Nanoarchaeota	Nanoarchaeia	Woesearchaeales	WJKV01	WJKV01	WJKV01 sp014728875	0.489995	0.0240322	1156696	0	137	137	40834	40834	11894	11894	25009.3	25009.3	0.92296	11	1202
E-SOexposed	S-SO4	bin.228				53.01	1.3	207	149	Archaea	Nanoarchaeota	Nanoarchaeia	Woesearchaeales	DSVV01	DSVV01		0.398868	0.0247041	1356229	0	412	412	12704	12704	3668	3668	10705.3	10705.3	0.87551	11	2225
E-SOexposed	S-SO4	bin.81				85.32	2.46	207	149	Archaea	Nanoarchaeota	Nanoarchaeia	Woesearchaeales	ARS49			0.486268	0.0163271	738348	0	181	181	13750	13750	4437	4437	3895.14	3895.14	0.900807	11	1927
E-SOexposed	S-SO4	bin.99				86.29	0.27	207	149	Archaea	Nanoarchaeota	Nanoarchaeia	Woesearchaeales	UBA525	UBA153	UBA153 sp003694385	0.632805	0.0211165	1147378	0	169	169	33860	33860	9654	9654	3978.65	3978.65	0.927144	11	1822
N-SOshallow-water	S-SO1	bin.109				92.98	0.04	148	188	Archaea	Thermoplasmatota	E2	DHVEG-1	DHVEG-1	SM1-50		0.319226	0.013892	1794506	0	35	35	193884	193884	91838	91838	2806.29	2806.29	0.879271	11	10972
N-SOshallow-water	S-SO1	bin.166	Yes	78.97	5.63	79.66	5.82	148	188	Archaea	Thermoplasmatota	E2	DHVEG-1	DHVEG-1	EX4572-165	EX4572-165	0.328772	0.0203026	2364981	0	418	418	36597	36597	7768	7768	6820.3	6820.3	0.882344	11	2576
N-SOshallow-water	S-SO1	bin.189	Yes	70.97	0.65	73.68	1.33	148	188	Archaea	Thermoplasmatota	Thermoplasmata	DTKX01	VGTL01	VGTL01	VGTL01 sp016874675	0.580383	0.0314871	2723916	0	644	644	17868	17868	4782	4782	3271.43	3271.43	0.857166	11	5452
N-SOshallow-water	S-SO1	bin.41				91.9	1.04	148	188	Archaea	Thermoplasmatota	E2	DHVEG-1	DHVEG-1	EX4572-165	EX4572-165 sp018334795	0.347062	0.022521	2220699	0	126	126	80489	80489	31820	31820	12743
N-SOexposed	S-SO2	bin.10				50.09	5.27	148	188	Archaea	Thermoplasmatota	E2	DHVEG-1	DHVEG-1	EX4572-165		0.317466	0.026951	1456570	0	535	535	12444	12444	2825	2825	2417.38	2417.38	0.859204	11	3442
N-SOexposed	S-SO2	bin.113	Yes	87.09	9.3	87.93	12.18	148	188	Archaea	Thermoplasmatota	E2	DHVEG-1	DHVEG-1	EX4572-165	EX4572-165 sp018334795	0.356327	0.0260604	3118934	0	595	595	33605	33605	8190	8190	2456.28	2456.28	0.860474	11	2520
N-SOexposed	S-SO2	bin.155	Yes	67.67	3.76	68.74	4.06	148	188	Archaea	Thermoplasmatota	E2	DHVEG-1	DHVEG-1	EX4572-165	EX4572-165 sp018334795	0.3527	0.0218268	1459115	0	527	527	14742	14742	2888	2888	2944.25	2944.25	0.847502	11	3094
N-SOexposed	S-SO2	bin.24	Yes	90.19	4.08	90.72	4.11	148	188	Archaea	Thermoplasmatota	E2	UBA202	DSCA01	DSCA01		0.558268	0.0244663	1791217	0	127	127	80144	80144	20960	20960	2255.54	2255.54	0.881598	11	3054
N-SOexposed	S-SO2	bin.36				95.57	1.97	148	188	Archaea	Thermoplasmatota	E2	DHVEG-1	DHVEG-1	CAIYYQ01		0.402079	0.0155659	1598036	0	35	35	251139	251139	161331	161331	5292.77	5292.77	0.834444	11	2969
E-SOshallow-water	S-SO3	bin.41				91.97	0.95	148	188	Archaea	Thermoplasmatota	E2	DHVEG-1	DHVEG-1	EX4572-165	EX4572-165 sp018334795	0.332266	0.0199515	2237403	0	209	209	80133	80133	18654	18654	8431.86	8431.86	0.863043	11	2109
E-SOshallow-water	S-SO3	bin.137				75.57	2.6	148	188	Archaea	Thermoplasmatota	E2	DHVEG-1	DHVEG-1	EX4572-165	EX4572-165 sp018334795	0.318611	0.0228453	1655433	0	425	425	17532	17532	4706	4706	2513.83	2513.83	0.842322	11	3864
E-SOshallow-water	S-SO3	bin.6	Yes	82.71	8.34	82.71	8.34	148	188	Archaea	Thermoplasmatota	E2	UBA202	DSCA01	DSCA01	DSCA01 sp011049295	0.611282	0.0287478	1499950	0	377	377	27580	27580	4717	4717	4868.74	4868.74	0.922469	11	1378
E-SOexposed	S-SO4	bin.65				91.82	4.75	148	188	Archaea	Thermoplasmatota	E2	DHVEG-1	DHVEG-1	EX4572-165	EX4572-165 sp018334795	0.347415	0.0222021	2246771	0	150	150	80897	80897	27062	27062	8443.04	8443.04	0.920796	11	1243
E-SOexposed	S-SO4	bin.97				90.28	1.64	148	188	Archaea	Thermoplasmatota	E2	DHVEG-1	DHVEG-1	EX4572-165	EX4572-165 sp018334795	0.330999	0.0191477	2174861	0	254	254	75913	75913	12284	12284	3291.82	3291.82	0.900998	11	1755
N-SOshallow-water	S-SO1	bin.160	Yes	66.05	2.71	94.53	3.65	207	149	Archaea	Thermoproteota	Bathyarchaeia	B26-1	B26-1			0.524736	0.0302269	2998904	0	447	447	33997	33997	9666	9666	4079.27	4079.27	0.940525	11	1060
N-SOshallow-water	S-SO1	bin.33	Yes	94.72	4.87	94.52	4.57	207	149	Archaea	Thermoproteota	Bathyarchaeia	TCS64	TCS64	RBG-16-57-9	RBG-16-57-9 sp014730055	0.436661	0.0318267	2431630	0	260	260	89994	89994	17009	17009	6789.22	6789.22	0.895503	11	1392
N-SOexposed	S-SO2	bin.21	Yes	97.19	10.01	97.05	11.79	207	149	Archaea	Thermoproteota	Bathyarchaeia	TCS64	TCS64	RBG-16-57-9	RBG-16-57-9 sp014730055	0.418973	0.0300124	2682949	0	350	350	66482	66482	13811	13811	2292.24	2292.24	0.937129	11	1110
E-SOshallow-water	S-SO3	bin.10	Yes	57.78	0.85	71.91	0.6	148	188	Archaea	Thermoproteota	Bathyarchaeia	B26-1	B26-1			0.669996	0.0276015	8340299	0	2972	2972	21430	21430	2849	2849	14978.5	14978.5	0.890395	11	2171
E-SOshallow-water	S-SO3	bin.119	Yes	91.68	7.03	91.36	6.87	207	149	Archaea	Thermoproteota	Bathyarchaeia	TCS64	TCS64	RBG-16-57-9	RBG-16-57-9 sp014730055	0.438189	0.0326681	2202958	0	323	323	87664	87664	11956	11956	8562.44	8562.44	0.874224	11	2276

## Sheet: Bacteria-MAGs
		#bin	mdm cleaner refinment	# genomes	# markers	Completeness	Contamination	GDTK taxonomic assignment							GC	GC std	Genome size	# ambiguous bases	# scaffolds	# contigs	Longest scaffold	Longest contig	N50 (scaffolds)	N50 (contigs)	Mean scaffold length	Mean conA:Ztig length	Coding density	Translation table	# predicted genes
								Domain	Phyla	Class	Order	Family	Genus	Species
E-SOshallow-water	S-SO3	bin.109		901	171	73.1417	0.854701	Bacteria	4484-113	4484-113	4484-113	JAFGCY01	JAFGCY01	JAFGCY01 sp016932385	0.595614	0.0421802	2195808	0	623	623	25939	25939	3999	3999	3524.57	3524.57	0.923812	11	2406
N-SOshallow-water	S-SO1	bin.169		924	151	70.7921	1.9802	Bacteria	4572-55	4572-55	J002	J002	J002		0.377111	0.0242468	1083072	0	87	87	67711	67711	21809	21809	12449.1	12449.1	0.865933	11	1108
N-SOshallow-water	S-SO1	bin.88		2258	188	91.9124	3.4188	Bacteria	Acidobacteriota	Aminicenantia	Aminicenantales	Aminicenantaceae	WJMT01	WJMT01 sp014727835	0.406999	0.0302062	3313718	0	229	229	187542	187542	27384	27384	14470.4	14470.4	0.914601	11	2984
N-SOshallow-water	S-SO1	bin.179	Yes	2258	188	91.7521	5.22317	Bacteria	Acidobacteriota	Aminicenantia	Aminicenantales	Aminicenantaceae	WJMT01		0.469295	0.0183987	4005475	0	127	127	218234	218234	59541	59541	31539.2	31539.2	0.899753	11	3300
N-SOshallow-water	S-SO1	bin.26		2258	188	85.9295	4.2735	Bacteria	Acidobacteriota	Aminicenantia	Aminicenantales	Aminicenantaceae	JAGXKI01	JAGXKI01 sp018335295	0.448673	0.0160842	2746512	0	52	52	239967	239967	101135	101135	52817.5	52817.5	0.898548	11	2358
N-SOexposed	S-SO2	bin.16	Yes	2258	188	91.2286	5.55556	Bacteria	Acidobacteriota	Aminicenantia	Aminicenantales	Aminicenantaceae	WJMT01	WJMT01 sp014727835	0.479679	0.0283155	3398019	0	279	279	71431	71431	18743	18743	12179.3	12179.3	0.911171	11	3090
N-SOexposed	S-SO2	bin.101	Yes	2258	188	74.8991	9.70085	Bacteria	Acidobacteriota	Mor1	J045	J045	JAGOJY01		0.700636	0.0249298	3776460	0	936	936	28032	28032	4952	4952	4034.68	4034.68	0.922699	11	3827
E-SOshallow-water	S-SO3	bin.148	Yes	2258	188	91.3248	5.55556	Bacteria	Acidobacteriota	Aminicenantia	Aminicenantales	Aminicenantaceae	WJMT01	WJMT01 sp014727835	0.468942	0.0300157	3824735	0	392	392	90233	90233	18253	18253	9756.98	9756.98	0.899575	11	3376
E-SOshallow-water	S-SO3	bin.29		2258	188	90.203	3.58974	Bacteria	Acidobacteriota	Aminicenantia	Aminicenantales	Aminicenantaceae	JAGXKI01	JAGXKI01 sp018335295	0.443354	0.0280207	3179928	0	191	191	184549	184549	33070	33070	16648.8	16648.8	0.89309	11	2814
E-SOshallow-water	S-SO3	bin.65	Yes	2258	188	84.0931	6.07787	Bacteria	Acidobacteriota	Mor1	J045	J045	JAGOJY01		0.689703	0.0287	4093895	0	612	612	41536	41536	10204	10204	6689.37	6689.37	0.909346	11	3722
E-SOexposed	S-SO4	bin.72	Yes	2258	188	92.735	5.12821	Bacteria	Acidobacteriota	Mor1	J045	J045	JAGOJY01		0.688594	0.0303957	4380951	0	198	198	166764	166764	48884	48884	22126	22126	0.908388	11	3595
E-SOexposed	S-SO4	bin.61	Yes	2258	188	90.8974	5.98291	Bacteria	Acidobacteriota	Aminicenantia	Aminicenantales	Aminicenantaceae	WJMT01		0.467895	0.0240839	4125007	0	167	167	190921	190921	62244	62244	24700.6	24700.6	0.898812	11	3429
E-SOexposed	S-SO4	bin.108		2258	188	83.4758	4.17854	Bacteria	Acidobacteriota	Mor1	J045	J045	J065		0.680606	0.0262186	4084368	0	794	794	30572	30572	6874	6874	5144.04	5144.04	0.904764	11	3839
E-SOexposed	S-SO4	bin.124		901	171	69.9016	2.30769	Bacteria	Actinobacteriota	Acidimicrobiia	Acidimicrobiales	Ilumatobacteraceae	Ilumatobacter_A	Ilumatobacter_A sp013002175	0.696949	0.0191223	3007769	0	1003	1003	11444	11444	3302	3302	2998.77	2998.77	0.931388	11	3571
N-SOshallow-water	S-SO1	bin.15	Yes	364	302	81.3861	5.0495	Bacteria	Bacteroidota	Bacteroidia	Chitinophagales	Saprospiraceae	Phaeodactylibacter	Phaeodactylibacter sp009908745	0.545061	0.0240398	4247274	0	1143	1143	16758	16758	4177	4177	3715.9	3715.9	0.88966	11	4275
N-SOshallow-water	S-SO1	bin.105	Yes	433	262	68.2946	5.93904	Bacteria	Bacteroidota	Rhodothermia	Rhodothermales	Salinibacteraceae	Salinibacter	Salinibacter sp002954405	0.652477	0.0214623	3331882	0	1125	1125	16138	16138	3176	3176	2961.67	2961.67	0.835092	11	3392
N-SOshallow-water	S-SO1	bin.62		364	302	51.8482	1.65017	Bacteria	Bacteroidota	Bacteroidia	Chitinophagales	Saprospiraceae	Phaeodactylibacter	Phaeodactylibacter luteus	0.538396	0.0249097	2396023	0	900	900	10666	10666	2744	2744	2662.25	2662.25	0.864882	11	2487
N-SOexposed	S-SO2	bin.115	Yes	350	316	98.5714	6.69841	Bacteria	Bacteroidota	Bacteroidia	Bacteroidales	GCA-2748055	GCA-2748055	GCA-2748055 sp004525825	0.529945	0.0342219	4918381	0	488	488	65205	65205	16467	16467	10078.6	10078.6	0.933108	11	4223
N-SOexposed	S-SO2	bin.38		433	262	76.6737	3.99225	Bacteria	Bacteroidota	Rhodothermia	Rhodothermales	Salinibacteraceae	Salinibacter	Salinibacter sp018609755	0.700654	0.0227872	3598075	0	1087	1087	16424	16424	3706	3706	3310.1	3310.1	0.865875	11	3688
N-SOexposed	S-SO2	bin.126	Yes	350	316	55.7196	5.1746	Bacteria	Bacteroidota	Bacteroidia	Bacteroidales	UBA12077	JAGXLC01	JAGXLC01 sp018334675	0.502124	0.0260802	2249964	0	825	825	23713	23713	2840	2840	2727.23	2727.23	0.881975	11	2511
E-SOshallow-water	S-SO3	bin.27		364	298	98.9899	2.77778	Bacteria	Bacteroidota	Bacteroidia	Chitinophagales	Saprospiraceae	Phaeodactylibacter	Phaeodactylibacter xiamenensis	0.538632	0.0282026	5192899	0	637	637	54083	54083	11468	11468	8152.12	8152.12	0.855834	11	4180
E-SOshallow-water	S-SO3	bin.53		434	278	98.9247	3.76344	Bacteria	Bacteroidota	Bacteroidia	Bacteroidales	UBA12077	UBA12077	UBA12077 sp003446015	0.426132	0.0243798	4092315	0	201	201	196866	196866	43202	43202	20359.8	20359.8	0.898863	11	3599
E-SOshallow-water	S-SO3	bin.42		364	302	98.6386	0.49505	Bacteria	Bacteroidota	Bacteroidia	Chitinophagales	Saprospiraceae	OLB9		0.441292	0.0161049	3566542	0	131	131	160139	160139	46158	46158	27225.5	27225.5	0.905613	11	3061
E-SOshallow-water	S-SO3	bin.5		433	274	95.8106	2.75046	Bacteria	Bacteroidota	Rhodothermia	Balneolales	Balneolaceae	Fodinibius		0.425161	0.0216018	3268204	0	395	395	69295	69295	13562	13562	8273.93	8273.93	0.887362	11	3122
E-SOshallow-water	S-SO3	bin.33	Yes	433	265	89.3597	8.43178	Bacteria	Bacteroidota	Rhodothermia	Rhodothermales	Salinibacteraceae	JAAAPH01	JAAAPH01 sp009908415	0.65551	0.02726	4112501	0	765	765	27454	27454	7595	7595	5375.82	5375.82	0.871047	11	4010
E-SOshallow-water	S-SO3	bin.67		350	316	63.1376	3.5873	Bacteria	Bacteroidota	Bacteroidia	Bacteroidales	UBA12077	JAGXLC01	JAGX	0.4367	0.0249898	3423527	0	1128	1128	15587	15587	3241	3241	3035.04	3035.04	0.887336	11	3520
E-SOshallow-water	S-SO3	bin.174		47	571	63.1117	2.09885	Bacteria	Bacteroidota	Bacteroidia	Flavobacteriales	Flavobacteriaceae	Robiginitalea	Robiginitalea myxolifaciens	0.535942	0.0292443	2032459	0	707	707	12296	12296	3040	3040	2874.77	2874.77	0.908422	11	2394
E-SOexposed	S-SO4	bin.24		364	298	99.4949	4.0404	Bacteria	Bacteroidota	Bacteroidia	Chitinophagales	Saprospiraceae	Phaeodactylibacter	Phaeodactylibacter xiamenensis	0.538924	0.0204478	7797073	0	415	415	146285	146285	29691	29691	18788.1	18788.1	0.848613	11	6050
E-SOexposed	S-SO4	bin.223		364	298	98.7205	4.50617	Bacteria	Bacteroidota	Bacteroidia	Chitinophagales	Saprospiraceae	Phaeodactylibacter	Phaeodactylibacter sp009908745	0.540655	0.02459	4841373	0	830	830	36490	36490	7922	7922	5832.98	5832.98	0.858102	11	4052
E-SOexposed	S-SO4	bin.60		433	265	96.8927	3.67232	Bacteria	Bacteroidota	Rhodothermia	Rhodothermales	Salinibacteraceae	JAAAOL01	JAAAOL01 sp009908885	0.649982	0.0259178	4705419	0	457	457	184217	184217	20090	20090	10296.3	10296.3	0.887303	11	4248
E-SOexposed	S-SO4	bin.171		433	265	96.0452	3.12618	Bacteria	Bacteroidota	Rhodothermia	Rhodothermales	Salinibacteraceae	Longibacter	Longibacter salinarum	0.634323	0.0191871	5394171	0	285	285	139946	139946	28450	28450	18926.9	18926.9	0.799837	11	4341
E-SOexposed	S-SO4	bin.9	Yes	350	316	90.1561	5.96825	Bacteria	Bacteroidota	Bacteroidia	Bacteroidales	UBA12077	JAGXLC01	JAGXLC01 sp018334675	0.50181	0.0241063	3388448	0	620	620	37000	37000	7537	7537	5465.24	5465.24	0.892513	11	3146
E-SOexposed	S-SO4	bin.16		433	265	89.471	1.31827	Bacteria	Bacteroidota	Rhodothermia	Rhodothermales	Salinibacteraceae	JAAAPH01	JAAAPH01 sp009908415	0.656564	0.0254998	3760088	0	235	235	123750	123750	28333	28333	16000.4	16000.4	0.87163	11	3266
E-SOexposed	S-SO4	bin.157		364	298	87.6263	2.55892	Bacteria	Bacteroidota	Bacteroidia	Chitinophagales	Saprospiraceae	JADJNW01	JADJNW01 sp016714085	0.4955	0.0220532	3912562	0	953	953	21639	21639	4791	4791	4105.52	4105.52	0.880272	11	4032
E-SOexposed	S-SO4	bin.179	Yes	433	265	86.5537	9.92296	Bacteria	Bacteroidota	Rhodothermia	Rhodothermales	Salinibacteraceae	JAAAPH01	JAAAPH01 sp009908415	0.649241	0.0282646	5119674	0	1218	1218	33599	33599	5330	5330	4203.34	4203.34	0.869729	11	5182
E-SOexposed	S-SO4	bin.136		434	278	80.7299	3.22581	Bacteria	Bacteroidota	Bacteroidia	Bacteroidales	UBA7960			0.360626	0.0151741	3556847	0	285	285	72600	72600	17658	17658	12480.2	12480.2	0.890172	11	3069
E-SOexposed	S-SO4	bin.78		434	278	52.8495	2.16846	Bacteria	Bacteroidota	Bacteroidia	Bacteroidales	UBA12077	JAGXLC01	JAGXLC01 sp018334875	0.408678	0.0238731	2357541	0	584	584	26234	26234	5037	5037	4036.89	4036.89	0.885675	11	2416
N-SOexposed	S-SO2	bin.139		5443	105	77.1186	1.61787	Bacteria	Bipolaricaulota	Bipolaricaulia	M55B111	M55B111	JAGXLP01	JAGXLP01 sp018335015	0.510005	0.023994	1997712	0	335	335	61199	61199	9695	9695	5963.32	5963.32	0.869133	11	2032
N-SOexposed	S-SO2	bin.99	Yes	2993	147	92.2431	5.55915	Bacteria	Calditrichota	Calditrichia	Calditrichales	Calditrichaceae	Caldithrix		0.496463	0.0262662	4822445	0	905	905	65510	65510	7684	7684	5328.67	5328.67	0.928646	11	4509
N-SOshallow-water	S-SO1	bin.131	Yes	924	163	96.3636	5.90909	Bacteria	Chloroflexota	Anaerolineae	B4-G1	SLSP01	JAAAOZ01	JAAAOZ01 sp009908585	0.599595	0.0365628	5597273	0	404	404	99487	99487	26170	26170	13854.6	13854.6	0.876471	11	4795
N-SOshallow-water	S-SO1	bin.34	Yes	924	160	95.8716	6.6055	Bacteria	Chloroflexota	Chloroflexia	DTKN01	DTKN01	JAFGKG01	JAFGKG01 sp016928715	0.642964	0.0302038	5972234	0	248	248	139514	139514	46526	46526	24081.6	24081.6	0.882693	11	4598
N-SOshallow-water	S-SO1	bin.6		924	151	92.2442	0.990099	Bacteria	Chloroflexota	Dehalococcoidia	GIF9	AB-539-J10			0.520233	0.0109974	1691929	0	16	16	378746	378746	246294	246294	105746	105746	0.881453	11	1710
N-SOshallow-water	S-SO1	bin.50		924	163	90.9091	4.54545	Bacteria	Chloroflexota	Anaerolineae	Anaerolineales	UBA11858	B10-G9	B10-G9 sp018335275	0.522173	0.0284909	3030422	0	129	129	252240	252240	49320	49320	23491.6	23491.6	0.89136	11	2799
N-SOshallow-water	S-SO1	bin.47		924	163	89.0909	2.72727	Bacteria	Chloroflexota	Anaerolineae	B4-G1	SLSP01	JAFGNR01		0.585964	0.0364985	5134272	0	468	468	114779	114779	20251	20251	10970.7	10970.7	0.889904	11	4584
N-SOshallow-water	S-SO1	bin.67	Yes	924	163	88.8636	5.81818	Bacteria	Chloroflexota	Anaerolineae	B4-G1	B4-G1	B4-G1	B4-G1 sp003648125	0.620015	0.0339614	6590976	0	559	559	134097	134097	27353	27353	11790.7	11790.7	0.878783	11	5620
N-SOshallow-water	S-SO1	bin.73		924	163	87.7727	2.72727	Bacteria	Chloroflexota	Anaerolineae	B4-G1	B4-G1	SKLM01		0.635807	0.0247417	4992015	0	524	524	88260	88260	15329	15329	9526.75	9526.75	0.889674	11	4441
N-SOshallow-water	S-SO1	bin.127	Yes	924	163	87.2727	7.27273	Bacteria	Chloroflexota	Anaerolineae	B4-G1	B4-G1	SKLM01	SKLM01 sp007	0.611312	0.020951	4068969	0	190	190	128150	128150	40232	40232	21415.6	21415.6	0.871271	11	3507
N-SOshallow-water	S-SO1	bin.80	Yes	924	163	86.8182	7.55556	Bacteria	Chloroflexota	Anaerolineae	Anaerolineales	Anaerolineaceae	Brevefilum		0.552767	0.0383191	3674280	0	693	693	32294	32294	6646	6646	5301.99	5301.99	0.900464	11	3801
N-SOshallow-water	S-SO1	bin.106	Yes	924	163	86.3636	6.10193	Bacteria	Chloroflexota	Anaerolineae	B4-G1	SLSP01	JAAAOZ01	JAAAOZ01 sp009908585	0.593676	0.0346136	5000938	0	821	821	46142	46142	8141	8141	6091.28	6091.28	0.867217	11	4429
N-SOshallow-water	S-SO1	bin.89		924	163	85.9091	3.21212	Bacteria	Chloroflexota	Anaerolineae	Anaerolineales	UBA11858	NIOZ-UU35		0.53789	0.0330775	3967954	0	494	494	79192	79192	12573	12573	8032.3	8032.3	0.897546	11	3904
N-SOshallow-water	S-SO1	bin.90		924	163	83.4091	1.90083	Bacteria	Chloroflexota	Anaerolineae	B4-G1	B4-G1	SKLM01		0.582067	0.0305131	4681394	0	894	894	35370	35370	6921	6921	5236.46	5236.46	0.896884	11	4530
N-SOshallow-water	S-SO1	bin.61	Yes	924	163	82.7273	7.27273	Bacteria	Chloroflexota	Anaerolineae	B4-G1	SLSP01	PWVB01		0.593152	0.029598	4690271	0	726	726	48734	48734	10064	10064	6460.43	6460.43	0.876848	11	4292
N-SOshallow-water	S-SO1	bin.69		924	163	79.5455	4.09091	Bacteria	Chloroflexota	Anaerolineae	B4-G1	DUEL01	JAFGOJ01		0.651324	0.0214222	4668563	0	745	745	42569	42569	8710	8710	6266.53	6266.53	0.897936	11	4039
N-SOshallow-water	S-SO1	bin.29		924	163	75.2204	2.82828	Bacteria	Chloroflexota	Anaerolineae	Aggregatilineales	JAFGMM01	JAFGMM01	JAFGMM01 sp016927535	0.563597	0.0268532	4498596	0	1099	1099	80062	80062	4727	4727	4093.35	4093.35	0.922169	11	4700
N-SOshallow-water	S-SO1	bin.154		924	163	73	1.09091	Bacteria	Chloroflexota	Anaerolineae	B4-G1	DUEL01	DUEL01		0.623124	0.020661	2896823	0	464	464	34880	34880	9276	9276	6243.15	6243.15	0.889934	11	2789
N-SOshallow-water	S-SO1	bin.174		2993	147	71.5676	3.46124	Bacteria	Chloroflexota	Anaerolineae	B4-G1	DUEL01	DUEL01		0.355765	0.0246426	3969522	0	1266	1266	18709	18709	3332	3332	3135.48	3135.48	0.863027	11	3812
N-SOshallow-water	S-SO1	bin.92		924	163	66.9091	0.909091	Bacteria	Chloroflexota	Anaerolineae	B4-G1	DUEL01	DUEL01		0.618336	0.0187125	2565086	0	384	384	47569	47569	9633	9633	6679.91	6679.91	0.886895	11	2391
N-SOshallow-water	S-SO1	bin.66		924	163	63.8228	2.82828	Bacteria	Chloroflexota	Anaerolineae	B4-G1	B4-G1	SKLM01		0.613857	0.0330239	3598069	0	1299	1299	11863	11863	2894	2894	2769.88	2769.88	0.907239	11	4082
N-SOshallow-water	S-SO1	bin.46		924	163	62.4545	4.0404	Bacteria	Chloroflexota	Anaerolineae	B4-G1	B4-G1	SKLM01		0.59099	0.0172438	2893376	0	356	356	64532	64532	12167	12167	8127.46	8127.46	0.884446	11	2807
N-SOshallow-water	S-SO1	bin.167		924	163	55.596	7.67218	Bacteria	Chloroflexota	Anaerolineae	Aggregatilineales	Aggregatilineaceae	TC-15	TC-15 sp010092855	0.622739	0.0380455	3277178	0	1198	1198	14345	14345	2777	2777	2735.54	2735.54	0.899787	11	3815
N-SOshallow-water	S-SO1	bin.103		2258	188	52.0453	1.06838	Bacteria	Chloroflexota	Anaerolineae	B4-G1	SLSP01			0.478106	0.0292168	1972728	0	724	724	8890	8890	2847	2847	2724.76	2724.76	0.916837	11	2293
N-SOshallow-water	S-SO1	bin.104	Yes	5449	104	50.7367	9.87461	Bacteria	Chloroflexota	Anaerolineae	B4-G1	SLSP01	JAAAOZ01	JAAAOZ01 sp009908585	0.56761	0.0268868	3677930	0	1221	1221	12473	12473	3226	3226	3012.23	3012.23	0.878711	11	4162
N-SOexposed	S-SO2	bin.137	Yes	924	163	92.7273	9.09091	Bacteria	Chloroflexota	Anaerolineae	Anaerolineales	UBA11858	B10-G9	B10-G9 sp018335275	0.583887	0.0327419	3214774	0	122	122	212459	212459	64586	64586	26350.6	26350.6	0.900961	11	2960
N-SOexposed	S-SO2	bin.46	Yes	924	163	91.3333	6.95133	Bacteria	Chloroflexota	Anaerolineae	Anaerolineales	E44-bin32	E44-bin32		0.570067	0.0225725	3496871	0	625	625	40633	40633	7394	7394	5594.99	5594.99	0.903822	11	3727
N-SOexposed	S-SO2	bin.125		924	163	85.4545	4.54545	Bacteria	Chloroflexota	Anaerolineae	Anaerolineales	UBA11858	B10-G9	B10-G9 sp018335275	0.53226	0.0252962	3056484	0	42	42	233275	233275	120960	120960	72773.4	72773.4	0.893085	11	2774
N-SOexposed	S-SO2	bin.147		924	163	84.5455	2.72727	Bacteria	Chloroflexota	Anaerolineae	Anaerolineales	UBA11858	B10-G9	B10-G9 sp018335275	0.518171	0.02736	2279961	0	137	137	146788	146788	41664	41664	16642.1	16642.1	0.893122	11	2114
N-SOexposed	S-SO2	bin.57	Yes	924	163	83.1818	8.38384	Bacteria	Chloroflexota	Anaerolineae	B4-G1	SLSP01	G71		0.580398	0.035386	4613512	0	1028	1028	44092	44092	5918	5918	4487.85	4487.85	0.882244	11	4690
N-SOexposed	S-SO2	bin.151		924	163	78.6667	5	Bacteria	Chloroflexota	Anaerolineae	B4-G1	B4-G1	SKLM01		0.629634	0.0274118	4161431	0	251	251	242019	242019	31779	31779	16579.4	16579.4	0.887855	11	3481
N-SOexposed	S-SO2	bin.105	Yes	924	160	66.4304	5.68993	Bacteria	Chloroflexota	Anaerolineae	UCB3	JAANWY01	JAANWY01	JAANWY01 sp018263655	0.60786	0.025026	3439313	0	1133	1133	13640	13640	3296	3296	3035.58	3035.58	0.881028	11	3802
N-SOexposed	S-SO2	bin.44	Yes	924	160	66.0597	8.82263	Bacteria	Chloroflexota	Anaerolineae	UCB3	JAANWY01	JAANWY01	JAANWY01 sp018263655	0.605384	0.0263768	3791628	0	1434	1434	11959	11959	2717	2717	2644.09	2644.09	0.885722	11	4496
E-SOshallow-water	S-SO3	bin.76		924	155	93.3962	0.188679	Bacteria	Chloroflexota	Chloroflexia	Chloroflexales	Chloroflexaceae	JAAUSY01	JAAUSY01 sp012032475	0.564507	0.0273002	5068722	0	1027	1027	37753	37753	6013	6013	4935.46	4935.46	0.889158	11	4225
E-SOshallow-water	S-SO3	bin.107		924	155	92.1384	3.96226	Bacteria	Chloroflexota	Chloroflexia	Chloroflexales	Chloroflexaceae	JAAUSY01		0.574213	0.0259068	5122577	0	693	693	44313	44313	9875	9875	7391.89	7391.89	0.9017	11	4590
E-SOshallow-water	S-SO3	bin.100		924	163	90.9091	4.54545	Bacteria	Chloroflexota	Anaerolineae	Anaerolineales	UBA11858	B10-G9	B10-G9 sp018335275	0.52413	0.0242789	2838830	0	155	155	152807	152807	31814	31814	18315	18315	0.893732	11	2657
E-SOshallow-water	S-SO3	bin.176	Yes	924	163	85.9545	5.45455	Bacteria	Chloroflexota	Anaerolineae	B4-G1	B4-G1	B4-G1	B4-G1 sp003648025	0.580601	0.0348775	4541409	0	979	979	40797	40797	5832	5832	4638.82	4638.82	0.896531	11	4459
E-SOshallow-water	S-SO3	bin.111		924	163	84.1818	3.09091	Bacteria	Chloroflexota	Anaerolineae	B4-G1	DUEL01	DUEL01		0.624728	0.0213775	3660286	0	396	396	61852	61852	13841	13841	9243.15	9243.15	0.888946	11	3324
E-SOshallow-water	S-SO3	bin.102		924	163	83.9848	2.72727	Bacteria	Chloroflexota	Anaerolineae	B4-G1	B4-G1	B4-G1		0.587755	0.0353353	5009700	0	1131	1131	32082	32082	5469	5469	4429.44	4429.44	0.866636	11	4760
E-SOshallow-water	S-SO3	bin.9	Yes	924	163	72.0248	6.29293	Bacteria	Chloroflexota	Anaerolineae	B4-G1	SLSP01	JAAAOZ01	JAAAOZ01 sp009908585	0.569217	0.0423776	5537002	0	1731	1731	18773	18773	3428	3428	3198.73	3198.73	0.894756	11	5898
E-SOshallow-water	S-SO3	bin.103	Yes	924	163	67.3939	6.68733	Bacteria	Chloroflexota	Anaerolineae	B4-G1	SLSP01	JAAAOZ01	JAAAOZ01 sp009908585	0.601318	0.0356494	4463494	0	1524	1524	19003	19003	3077	3077	2928.8	2928.8	0.893835	11	4624
E-SOshallow-water	S-SO3	bin.159	Yes	924	163	61.5565	6.54545	Bacteria	Chloroflexota	Anaerolineae	B4-G1	SLSP01	PWVB01		0.608625	0.0344691	3121337	0	1215	1215	11336	11336	2602	2602	2569	2569	0.895906	11	3476
E-SOshallow-water	S-SO3	bin.30		924	155	56.3951	1.36792	Bacteria	Chloroflexota	Chloroflexia	Chloroflexales	Chloroflexaceae	JAAUSY01	JAAUSY01 sp012032475	0.533329	0.0284961	2997291	0	1126	1126	22054	22054	2726	2726	2661.89	2661.89	0.893091	11	3062
E-SOshallow-water	S-SO3	bin.133		924	163	54.1175	2.90909	Bacteria	Chloroflexota	Anaerolineae	Anaerolineales	UBA11858	B10-G9	B10-G9 sp018335275	0.539912	0.0322281	2302865	0	810	810	12894	12894	2947	2947	2843.04	2843.04	0.885122	11	2734
E-SOshallow-water	S-SO3	bin.162		924	160	53.7541	3.66972	Bacteria	Chloroflexota	Chloroflexia	DTKN01	DTKN01	JAFGKG01	JAFGKG01 sp016928715	0.645927	0.0262497	2290986	0	925	925	8632	8632	2487	2487	2476.74	2476.74	0.884332	11	2582
E-SOexposed	S-SO4	bin.222		924	163	92.7273	3.63636	Bacteria	Chloroflexota	Anaerolineae	Anaerolineales	UBA11858	B10-G9	B10-G9 sp018335275	0.583468	0.0353487	3103114	0	124	124	161758	161758	57329	57329	25025.1	25025.1	0.899996	11	2861
E-SOexposed	S-SO4	bin.180		924	163	90	1.81818	Bacteria	Chloroflexota	Anaerolineae	B4-G1	B4-G1	SKLM01		0.635154	0.0308807	3675193	0	577	577	37895	37895	8663	8663	6369.49	6369.49	0.873728	11	3455
E-SOexposed	S-SO4	bin.1	Yes	924	163	87.9545	6.93113	Bacteria	Chloroflexota	Anaerolineae	B4-G1	B4-G1	B4-G1		0.616597	0.0362834	5950389	0	387	387	91488	91488	30391	30391	15375.7	15375.7	0.875502	11	4991
E-SOexposed	S-SO4	bin.85	Yes	924	163	83.1818	8.18182	Bacteria	Chloroflexota	Anaerolineae	B4-G1	DUEL01	JAFGOJ01		0.642262	0.0223655	4449386	0	548	548	63961	63961	11860	11860	8119.32	8119.32	0.890148	11	3760
E-SOexposed	S-SO4	bin.22		924	163	83.0303	3.09091	Bacteria	Chloroflexota	Anaerolineae	B4-G1	SLSP01	G713	G713 sp011192175	0.585844	0.0344879	4300264	0	579	579	55129	55129	12570	12570	7427.05	7427.05	0.890157	11	3992
E-SOexposed	S-SO4	bin.111		924	163	78.6818	0.909091	Bacteria	Chloroflexota	Anaerolineae	B4-G1	B4-G1	B4-G1		0.588326	0.0275276	3725422	0	705	705	39725	39725	6543	6543	5284.29	5284.29	0.861304	11	3398
E-SOexposed	S-SO4	bin.128	Yes	924	163	77.8788	9.89899	Bacteria	Chloroflexota	Anaerolineae	Anaerolineales	UBA11858	B10-G9	B10-G9 sp018335275	0.57089	0.031296	2937100	0	847	847	17397	17397	4022	4022	3467.65	3467.65	0.903058	11	3257
E-SOexposed	S-SO4	bin.91		924	163	71.8182	4.45455	Bacteria	Chloroflexota	Anaerolineae	B4-G1	DUEL01	JAFGOJ01		0.649666	0.0224499	3699823	0	651	651	43347	43347	7331	7331	5683.29	5683.29	0.901116	11	3329
E-SOexposed	S-SO4	bin.118	Yes	5449	104	61.1285	6.89655	Bacteria	Chloroflexota	Anaerolineae	B4-G1	DUEL01	JAFGOJ01		0.649588	0.0202689	4672378	0	723	723	31663	31663	9260	9260	6462.49	6462.49	0.89445	11	3977
E-SOexposed	S-SO4	bin.215	Yes	924	163	52.7755	7.45455	Bacteria	Chloroflexota	Anaerolineae	B4-G1	B4-G1	SKLM01	SKLM01 sp0071232	0.540412	0.0261982	3079211	0	900	900	27969	27969	3830	3830	3421.35	3421.35	0.881832	11	3407
E-SOexposed	S-SO4	bin.11		924	163	51.6208	2.42424	Bacteria	Chloroflexota	Anaerolineae	Aggregatilineales	A4b	J038		0.552959	0.0323828	2648394	0	995	995	9191	9191	2761	2761	2661.7	2661.7	0.902646	11	3102
N-SOshallow-water	S-SO1	bin.44		82	579	97.2222	3	Bacteria	Cyanobacteria	Cyanobacteriia	Cyanobacteriales	Coleofasciculaceae	Coleofasciculus	Coleofasciculus chthonoplastes	0.457654	0.0209561	8560142	0	887	887	49970	49970	14561	14561	9650.67	9650.67	0.813327	11	7702
N-SOshallow-water	S-SO1	bin.4		129	472	57.9408	1.25302	Bacteria	Cyanobacteria	Cyanobacteriia	Elainellales	Elainellaceae	FACHB-8	FACHB-8 sp015207365	0.557808	0.0282393	2963763	0	1043	1043	14487	14487	2990	2990	2841.58	2841.58	0.755309	11	3293
E-SOshallow-water	S-SO3	bin.52		79	584	98.6172	1.16448	Bacteria	Cyanobacteria	Cyanobacteriia	Cyanobacteriales	Oscillatoriaceae	Oscillatoria		0.506168	0.0215244	7194973	0	432	432	147514	147514	25747	25747	16655	16655	0.793723	11	5763
E-SOshallow-water	S-SO3	bin.25		82	579	97.2593	4.40741	Bacteria	Cyanobacteria	Cyanobacteriia	Cyanobacteriales	Coleofasciculaceae	Coleofasciculus	Coleofasciculus chthonoplastes	0.456162	0.0256977	8951339	0	1340	1340	48521	48521	9969	9969	6680.1	6680.1	0.813433	11	8453
E-SOshallow-water	S-SO3	bin.157		82	578	86.2704	3.34076	Bacteria	Cyanobacteria	Cyanobacteriia	Cyanobacteriales	Rubidibacteraceae	Halothece	Halothece sp009909085	0.437848	0.0279416	3661623	0	965	965	24075	24075	4468	4468	3794.43	3794.43	0.856307	11	4231
E-SOexposed	S-SO4	bin.190		82	579	95.6667	2.03704	Bacteria	Cyanobacteria	Cyanobacteriia	Cyanobacteriales	Coleofasciculaceae	Coleofasciculus	Coleofasciculus chthonoplastes	0.459138	0.0190665	8129780	0	1062	1062	46318	46318	11303	11303	7655.16	7655.16	0.814746	11	7486
E-SOshallow-water	S-SO3	bin.166		2993	143	89.8876	0	Bacteria	Dependentiae	Babeliae	Babeliales	UASB340	WJIY01	WJIY01 sp014730005	0.293281	0.0160956	1128038	0	118	118	37106	37106	14107	14107	9559.64	9559.64	0.900709	11	1121
N-SOshallow-water	S-SO1	bin.182		83	247	96.4286	3.87097	Bacteria	Desulfobacterota	DSM-4660	Desulfatiglandales	Desulfatiglandaceae	Desulfatiglans		0.513525	0.0297378	3687272	0	357	357	60248	60248	16881	16881	10328.5	10328.5	0.862269	11	3514
N-SOshallow-water	S-SO1	bin.188		83	247	94.1935	2.15054	Bacteria	Desulfobacterota	DSM-4660	Desulfatiglandales	Desulfatiglandaceae	Desulfatiglans		0.571909	0.025825	2617578	0	234	234	98311	98311	20697	20697	11186.2	11186.2	0.895464	11	2581
N-SOshallow-water	S-SO1	bin.158		83	247	90.6452	0.645161	Bacteria	Desulfobacterota	Desulfobaccia	Desulfobaccales	0-14-0-80-60-11			0.573014	0.0269345	3660069	0	444	444	51820	51820	11103	11103	8243.4	8243.4	0.799681	11	3343
N-SOshallow-water	S-SO1	bin.159		83	247	79.7056	0.967742	Bacteria	Desulfobacterota	Desulfobacteria	Desulfobacterales	SURF-3	M55B175	M55B175 sp018399455	0.570136	0.0278868	2721877	0	783	783	15263	15263	3889	3889	3476.22	3476.22	0.908097	11	3048
N-SOshallow-water	S-SO1	bin.156		83	247	60.8413	0.681004	Bacteria	Desulfobacterota	Desulfobacteria	C00003060	C00003060	S7086C20	S7086C20 sp001751075	0.527654	0.0266698	1930562	0	688	688	7767	7767	2915	2915	2806.05	2806.05	0.876227	11	2290
N-SOshallow-water	S-SO1	bin.147		83	247	60.1357	3.58423	Bacteria	Desulfobacterota	Desulfobacteria	C00003060	C00003060	JAFGFW01		0.529435	0.0231299	1973220	0	713	713	10079	10079	2838	2838	2767.49	2767.49	0.856651	11	2375
N-SOexposed	S-SO2	bin.150		83	247	97.7419	3.22581	Bacteria	Desulfobacterota	Desulfobacteria	Desulfobacterales	Desulfosarcinaceae	Desulfosarcina		0.599486	0.0345495	4934533	0	217	217	217228	217228	70372	70372	22739.8	22739.8	0.86998	11	4503
N-SOexposed	S-SO2	bin.142		83	247	96.682	2.34767	Bacteria	Desulfobacterota	Desulfobacteria	Desulfobacterales	SURF-3	Desulfosalsimonas	Desulfosalsimonas sp018335195	0.567907	0.0234286	3794433	0	403	403	62188	62188	13789	13789	9415.47	9415.47	0.898586	11	3723
N-SOexposed	S-SO2	bin.159		83	247	95.8065	1.29032	Bacteria	Desulfobacterota	Syntrophobacteria	Syntrophobacterales	Syntrophobacteraceae	SLCH01		0.585961	0.0200737	4455385	0	159	159	234134	234134	49998	49998	28021.3	28021.3	0.872869	11	4051
N-SOexposed	S-SO2	bin.143		83	247	93.871	4.83871	Bacteria	Desulfobacterota	Desulfobacteria	C00003060	C00003060	JAFGFW01		0.530477	0.0261223	3490204	0	354	354	110191	110191	17324	17324	9859.33	9859.33	0.863313	11	3356
N-SOexposed	S-SO2	bin.48	Yes	83	247	59.4731	5.48387	Bacteria	Desulfobacterota	Desulfobacteria	Desulfobacterales	SKZT01	M55B149	M55B149 sp018399715	0.471507	0.0316311	3397711	0	1205	1205	24720	24720	2897	2897	2819.68	2819.68	0.846797	11	4069
E-SOshallow-water	S-SO3	bin.3		83	247	96.129	0.645161	Bacteria	Desulfobacterota	Desulfobacteria	Desulfobacterales	Desulfococcaceae	Desulfonema_B		0.581189	0.0250784	4783644	0	183	183	206313	206313	42155	42155	26140.1	26140.1	0.897271	11	3933
E-SOshallow-water	S-SO3	bin.68		83	247	91.7117	4.86175	Bacteria	Desulfobacterota	Desulfobacteria	Desulfobacterales	Desulfococcaceae	JAABTD01	JAABTD01 sp011389855	0.482451	0.0295248	4207576	0	1147	1147	25542	25542	4167	4167	3668.33	3668.33	0.889	11	4432
E-SOshallow-water	S-SO3	bin.175	Yes	83	247	86.5207	5.85253	Bacteria	Desulfobacterota	Desulfobacteria	Desulfobacterales	SURF-3	M55B175	M55B175 sp018399455	0.567388	0.0316401	3262771	0	774	774	26739	26739	5040	5040	4215.47	4215.47	0.903846	11	3502
E-SOshallow-water	S-SO3	bin.92	Yes	83	247	84.214	7.39887	Bacteria	Desulfobacterota	Desulfobacteria	Desulfobacterales	Desulfococcaceae	JAABTD01	JAABTD01 sp011389855	0.562025	0.0286327	5316704	0	1240	1240	18805	18805	5230	5230	4287.66	4287.66	0.86945	11	5326
E-SOshallow-water	S-SO3	bin.124	Yes	83	247	64.3241	5.87814	Bacteria	Desulfobacterota	Desulfobacteria	C00003060	C00003060	JAFGFW01	JAFGFW01 sp016930875	0.529015	0.027645	2351417	0	875	875	34389	34389	2711	2711	2687.33	2687.33	0.88138	11	2793
E-SOshallow-water	S-SO3	bin.12		83	247	55.9104	3.51254	Bacteria	Desulfobacterota	DSM-4660	Desulfatiglandales	Desulfatiglandaceae	UBA5623		0.570215	0.0260336	1805202	0	627	627	10439	10439	3071	3071	2879.11	2879.11	0.896902	11	2138
E-SOexposed	S-SO4	bin.132		83	247	96.7742	1.50538	Bacteria	Desulfobacterota	Desulfobacteria	Desulfobacterales	Desulfococcaceae	JAABTD01		0.58258	0.0196336	4693236	0	203	203	112800	112800	36710	36710	23119.4	23119.4	0.89837	11	3872
N-SOshallow-water	S-SO1	bin.65		62	280	97.9167	0.595238	Bacteria	Desulfobacterota_I	Desulfovibrionia	Desulfovibrionales	Desulfohalobiaceae	Desulfovermiculus		0.401935	0.0300247	3809276	0	163	163	210410	210410	48274	48274	23369.8	23369.8	0.815489	11	3476
N-SOshallow-water	S-SO1	bin.164		62	280	54.7013	2.77778	Bacteria	Desulfobacterota_I	Desulfovibrionia	Desulfovibrionales	Desulfohalobiaceae	Desulfovermiculus	Desulfovermiculus halophilus	0.602036	0.0258203	2037952	0	743	743	9214	9214	2897	2897	2742.87	2742.87	0.877387	11	2304
N-SOexposed	S-SO2	bin.140		62	280	96.131	4.48633	Bacteria	Desulfobacterota_I	Desulfovibrionia	Desulfovibrionales	Desulfohalobiaceae	Desulfovermiculus	Desulfovermiculus halophilus	0.61054	0.0305856	3559152	0	467	467	48109	48109	12155	12155	7621.31	7621.31	0.859491	11	3432
N-SOexposed	S-SO2	bin.18		62	280	95.7892	3.0754	Bacteria	Desulfobacterota_I	Desulfovibrionia	Desulfovibrionales	Desulfovibrionaceae			0.503543	0.0249741	3232085	0	322	322	100670	100670	16273	16273	10037.5	10037.5	0.880875	11	3223
N-SOexposed	S-SO2	bin.132		62	280	88.7983	3.13051	Bacteria	Desulfobacterota_I	Desulfovibrionia	Desulfovibrionales	Desulfohalobiaceae	JAABTT01		0.455963	0.0266492	3083171	0	828	828	18759	18759	4217	4217	3723.64	3723.64	0.874259	11	3461
E-SOshallow-water	S-SO3	bin.138		62	280	94.6429	3.26279	Bacteria	Desulfobacterota_I	Desulfovibrionia	Desulfovibrionales	Desulfohalobiaceae	Desulfovermiculus	Desulfovermiculus halophilus	0.407838	0.0306699	3275016	0	402	402	67099	67099	12981	12981	8146.81	8146.81	0.826434	11	3142
E-SOshallow-water	S-SO3	bin.74		61	284	93.5224	7.1499	Bacteria	Desulfobacterota_I	Desulfovibrionia	Desulfovibrionales	Desulfovibrionaceae	Pseudodesulfovibrio	Pseudodesulfovibrio oxyclinae	0.611733	0.0264169	3733621	0	791	791	29909	29909	6257	6257	4720.13	4720.13	0.895556	11	4001
E-SOexposed	S-SO4	bin.42		62	280	97.3214	1.19048	Bacteria	Desulfobacterota_I	Desulfovibrionia	Desulfovibrionales				0.402321	0.0288532	3821506	0	134	134	234628	234628	69176	69176	28518.7	28518.7	0.814652	11	3466
E-SOexposed	S-SO4	bin.151		61	284	95.5293	1.89568	Bacteria	Desulfobacterota_I	Desulfovibrionia	Desulfovibrionales	Desulfovibrionaceae	Pseudodesulfovibrio	Pseudodesulfovibrio profundus	0.628596	0.0288381	3167366	0	483	483	39599	39599	8825	8825	6557.69	6557.69	0.900122	11	3393
E-SOexposed	S-SO4	bin.87		62	280	92.7579	3.68166	Bacteria	Desulfobacterota_I	Desulfovibrionia	Desulfovibrionales	Desulfohalobiaceae	Desulfovermiculus	Desulfovermiculus halophilus	0.5953	0.0400905	3919509	0	688	688	50532	50532	8585	8585	5696.96	5696.96	0.864095	11	3871
E-SOexposed	S-SO4	bin.92		62	280	77.7423	0.595238	Bacteria	Desulfobacterota_I	Desulfovibrionia	Desulfovibrionales	Desulfohalobiaceae	Desulfovermiculus	Desulfovermiculus halophilus	0.465663	0.0280323	2631363	0	830	830	16103	16103	3450	3450	3170.32	3170.32	0.878337	11	3059
N-SOexposed	S-SO2	bin.119		2993	147	86.5967	2.44559	Bacteria	Fermentibacterota	Fermentibacteria	Fermentibacterales	Fermentibacteraceae	Aegiribacteria		0.662924	0.0264194	2772088	0	506	506	42582	42582	7122	7122	5478.43	5478.43	0.93432	11	2835
E-SOshallow-water	S-SO3	bin.45		2993	147	96.1538	1.28205	Bacteria	Fermentibacterota	Fermentibacteria	Fermentibacterales	Fermentibacteraceae	WJMA01	WJMA01 sp014728175	0.611904	0.0224958	2612206	0	129	129	125605	125605	34211	34211	20249.7	20249.7	0.934572	11	2428
E-SOexposed	S-SO4	bin.49		2993	147	96.5035	2.81189	Bacteria	Fibrobacterota	Chitinivibrionia	Chitinivibrionales	WJKA01	WJKA01		0.550057	0.0326069	3280923	0	454	454	48724	48724	9760	9760	7226.7	7226.7	0.882248	11	2913
N-SOshallow-water	S-SO1	bin.101	Yes	172	263	66.8719	8.39066	Bacteria	Firmicutes_A	Clostridia	Acetivibrionales	Acetivibrionaceae	Hungateiclostridium		0.33539	0.023268	1682874	0	629	629	10355	10355	2812	2812	2675.48	2675.48	0.888551	11	2085
E-SOshallow-water	S-SO3	bin.145		930	207	98.6842	3.07018	Bacteria	Firmicutes_F	Halanaerobiia	Halanaerobiales	Halanaerobiaceae	Halanaerobium		0.297429	0.0245492	2482084	0	308	308	83965	83965	13387	13387	8058.71	8058.71	0.915144	11	2583
E-SOshallow-water	S-SO3	bin.98	Yes	930	207	67.1172	8.45433	Bacteria	Firmicutes_F	Halanaerobiia	Halanaerobiales	M55B127	M55B127	M55B127 sp018334565	0.329025	0.029767	2421192	0	958	958	17574	17574	2512	2512	2527.34	2527.34	0.903341	11	3121
E-SOexposed	S-SO4	bin.110	Yes	930	204	93.3628	7.1601	Bacteria	Firmicutes_F	Halanaerobiia	Halobacteroidales	Halobacteroidaceae	Halanaerobacter	Halanaerobacter jeridensis	0.387694	0.0211538	2423062	0	405	405	34472	34472	8279	8279	5982.87	5982.87	0.871863	11	2517
N-SOshallow-water	S-SO1	bin.126		2993	143	94.382	1.1236	Bacteria	Gemmatimonadota	Gemmatimonadetes	Gemmatimonadales	GWC2-71-9			0.429476	0.012965	2322701	0	27	27	321040	321040	132069	132069	86026	86026	0.918445	11	2235
N-SOexposed	S-SO2	bin.152		2993	147	89.011	4.3956	Bacteria	Gemmatimonadota	Gemmatimonadetes	KS3-K002	JABDQB01	JAAXHJ01		0.734311	0.0161992	3202508	0	317	317	48684	48684	14563	14563	10102.5	10102.5	0.903882	11	3031
N-SOexposed	S-SO2	bin.41		5449	104	60.0575	4.31034	Bacteria	Gemmatimonadota	Gemmatimonadetes	KS3-K002	JABDQB01	JAAXHJ01		0.734204	0.0181262	2381351	0	628	628	23472	23472	4413	4413	3791.96	3791.96	0.914822	11	2594
E-SOexposed	S-SO4	bin.230	Yes	2993	147	95.6044	6.65805	Bacteria	Gemmatimonadota	Gemmatimonadetes	Longimicrobiales	UBA6960	JABDNZ01	JABDNZ01 sp013043565	0.669707	0.0225326	4227398	0	821	821	28203	28203	6479	6479	5149.08	5149.08	0.899268	11	4134
N-SOshallow-water	S-SO1	bin.190		2993	147	52.1763	1.0989	Bacteria	JdFR-76	JdFR-76	JdFR-76	DREG01	DREG01		0.405863	0.0278279	2304060	0	962	962	10233	10233	2392	2392	2395.07	2395.07	0.875451	11	2703
E-SOshallow-water	S-SO3	bin.149	Yes	2993	147	97.7376	5.19285	Bacteria	Krumholzibacteriota	Krumholzibacteria	Krumholzibacteriales	WJIX01	WJIX01	WJIX01 sp014730075	0.50069	0.0244603	3456733	0	341	341	97362	97362	16046	16046	10137	10137	0.903067	11	3059
N-SOshallow-water	S-SO1	bin.9		2993	147	95.5398	2.1978	Bacteria	KSB1	UBA2214	UBA2214	WJMF01	WJMF01	WJMF01 sp014728085	0.466645	0.0223489	5332419	0	265	265	156774	156774	36196	36196	20122.3	20122.3	0.895944	11	4187
N-SOshallow-water	S-SO1	bin.141	Yes	2993	147	87.298	6.69331	Bacteria	KSB1	UBA2214	AABM5-25-91	JAFGDW01	WJJN01	WJJN01 sp014729735	0.431327	0.0314885	6416924	0	1304	1304	29476	29476	6220	6220	4920.95	4920.95	0.899603	11	6107
N-SOexposed	S-SO2	bin.100		2993	147	52.7277	2.1978	Bacteria	KSB1	UBA2214	UBA2214	Zgenome-0027	Zgenome-0027	Zgenome-0027 sp003854975	0.477262	0.0281331	3228811	0	1274	1274	11704	11704	2574	2574	2534.39	2534.39	0.892751	11	3670
E-SOexposed	S-SO4	bin.63		2993	147	92.0491	2.1978	Bacteria	KSB1	UBA2214	UBA2214	WJMF01	WJMF01	WJMF01 sp014728085	0.466521	0.0272631	5222470	0	845	845	42015	42015	8499	8499	6180.44	6180.44	0.896077	11	4652
N-SOexposed	S-SO2	bin.49		2993	147	93.4066	2.2977	Bacteria	Marinisomatota	JAANXI01	JAANXI01	JAANXI01	JAANXI01	JAANXI01 sp018263365	0.517945	0.017088	4097819	0	254	254	116965	116965	29166	29166	16133.1	16133.1	0.885524	11	3508
E-SOshallow-water	S-SO3	bin.101	Yes	2993	147	71.8615	8.3064	Bacteria	Marinisomatota	JAANXI01	JAANXI01	JAANXI01	JAANXI01	JAANXI01 sp018263365	0.457185	0.0310113	3399738	0	1236	1236	15155	15155	2783	2783	2750.6	2750.6	0.891724	11	4022
E-SOshallow-water	S-SO3	bin.125		2993	147	61.0194	3.84615	Bacteria	Marinisomatota	UBA2242	UBA2242	UBA2242	B118-G9		0.374283	0.0269259	3357435	0	1262	1262	30015	30015	2704	2704	2660.41	2660.41	0.893883	11	3676
E-SOexposed	S-SO4	bin.8	Yes	2993	147	92.2431	7.32601	Bacteria	Marinisomatota	UBA2242	UBA2242	UBA2242	B118-G9		0.37931	0.0228808	3790466	0	821	821	35816	35816	5871	5871	4616.89	4616.89	0.902404	11	3600
N-SOexposed	S-SO2	bin.61		83	247	50.2412	4.32258	Bacteria	Myxococcota	Polyangia	Nannocystales	Nannocystaceae	Enhygromyxa	Enhygromyxa salina_A	0.699948	0.0260593	5845254	0	2176	2176	10180	10180	2784	2784	2686.24	2686.24	0.887711	11	6264
E-SOexposed	S-SO4	bin.23		83	247	94.5161	3.82949	Bacteria	Myxococcota	Bradymonadia	Bradymonadales	Bradymonadaceae	Persicimonas	Persicimonas caeni	0.632569	0.0218581	6863185	0	983	983	50695	50695	10229	10229	6981.88	6981.88	0.884771	11	6000
E-SOexposed	S-SO4	bin.86		83	247	92.5806	4.16129	Bacteria	Myxococcota	Polyangia	Nannocystales	Nannocystaceae	Enhygromyxa	Enhygromyxa salina_A	0.704305	0.0268058	9485759	0	1533	1533	37485	37485	8143	8143	6187.71	6187.71	0.882059	11	8270
E-SOexposed	S-SO4	bin.106		83	247	57.6754	2.13262	Bacteria	Myxococcota	WYAZ01	WYAZ01	WYAZ01	JADJBV01		0.673349	0.0241664	3537070	0	1026	1026	17535	17535	4010	4010	3447.44	3447.44	0.920889	11	3762
E-SOexposed	S-SO4	bin.75		2993	143	54.961	1.1236	Bacteria	Myxococcota	WYAZ01	WYAZ01	WYAZ01	JADJBV01		0.299175	0.030934	1533987	0	668	668	7914	7914	2262	2262	2296.39	2296.39	0.883394	11	1946
N-SOexposed	S-SO2	bin.138		83	247	86.7051	3.22581	Bacteria	Myxococcota_A	UBA9160	UBA9160	PR03	PR03		0.747562	0.0216181	4701316	0	718	718	49628	49628	8861	8861	6547.79	6547.79	0.927177	11	4682
E-SOshallow-water	S-SO3	bin.38		2993	143	74.7161	7.78005	Bacteria	OLB16	OLB16	SURF-12	SURF-12	SURF-12	SURF-12 sp003598175	0.420714	0.027317	4239097	0	1380	1380	13781	13781	3259	3259	3071.81	3071.81	0.902162	11	4630
N-SOshallow-water	S-SO1	bin.144		2921	152	91.8722	2.84917	Bacteria	Omnitrophota	Koll11	SKK-01	SKK-01	WJMG01	WJMG01 sp014728075	0.518984	0.0231766	2038030	0	165	165	54924	54924	16931	16931	12351.7	12351.7	0.909705	11	1810
E-SOshallow-water	S-SO3	bin.146	Yes	2921	152	77.7452	6.19094	Bacteria	Omnitrophota	Koll11	SKK-01	SKK-01	WJMG01	WJMG01 sp014728075	0.521822	0.0220949	1455640	0	439	439	14276	14276	3605	3605	3315.81	3315.81	0.922805	11	1617
N-SOshallow-water	S-SO1	bin.177		924	151	78.0253	0.990099	Bacteria	Patescibacteria	Gracilibacteria	UBA1369	PNNO01	PNNO01		0.352081	0.0275618	1193730	0	284	284	20434	20434	5011	5011	4203.27	4203.27	0.919456	11	1366
N-SOshallow-water	S-SO1	bin.107		5449	104	75.3605	0	Bacteria	Patescibacteria	Dojkabacteria	JAHIVN01	JAHIVN01	JAFGDO01		0.341473	0.0142271	1680566	0	139	139	64699	64699	22191	22191	12090.4	12090.4	0.851829	11	1635
N-SOshallow-water	S-SO1	bin.31		5449	104	74.1536	0.626959	Bacteria	Patescibacteria	Paceibacteria	CAIUEV01	JAHKAQ01	WJJL01	WJJL01 sp014729725	0.347759	0.0266561	1006094	0	276	276	12102	12102	4295	4295	3645.27	3645.27	0.862602	11	1119
N-SOshallow-water	S-SO1	bin.132		924	151	68.8119	0.990099	Bacteria	Patescibacteria	ABY1	JAHJFT01	JAHJFT01	JAHJFT01		0.460132	0.0189671	1046729	0	55	55	61236	61236	28043	28043	19031.4	19031.4	0.854875	11	1047
N-SOshallow-water	S-SO1	bin.57	Yes	924	151	64.8515	6.24862	Bacteria	Patescibacteria	Dojkabacteria	SC72	JAFGCJ01	JAFGCJ01		0.372509	0.0196428	1251359	0	342	342	18373	18373	4321	4321	3658.94	3658.94	0.875145	11	1392
N-SOshallow-water	S-SO1	bin.110		924	151	53.8714	0.110011	Bacteria	Patescibacteria	ABY1	CAIXNZ01	CAIXNZ01	WJKP01	WJKP01 sp014729025	0.316923	0.0255942	714378	0	230	230	8643	8643	3418	3418	3105.99	3105.99	0.884596	11	905
N-SOshallow-water	S-SO1	bin.140		924	151	51.9802	0.49505	Bacteria	Patescibacteria	Microgenomatia	UBA1400	UBA1400			0.437961	0.0275888	913636	0	46	46	134893	134893	31679	31679	19861.7	19861.7	0.902996	11	946
N-SOexposed	S-SO2	bin.2		5449	104	71.8652	0	Bacteria	Patescibacteria	WWE3	UBA101185	UBA10185	MEUV01		0.373982	0.0158529	814064	0	117	117	70738	70738	10401	10401	6957.81	6957.81	0.912898	11	908
E-SOshallow-water	S-SO3	bin.28		901	171	60.3134	0.854701	Bacteria	Patescibacteria	Microgenomatia	UBA1400	PJMF01	JABBGTR01		0.341377	0.0171976	1158006	0	198	198	33371	33371	8589	8589	5848.52	5848.52	0.865892	11	1204
E-SOshallow-water	S-SO3	bin.86		5449	104	59.0596	1.88088	Bacteria	Patescibacteria	4484-211	4484-211	4484-211	JAHJGY01		0.46453	0.0191126	697990	0	213	213	19593	19593	3570	3570	3276.95	3276.95	0.86852	11	822
E-SOexposed	S-SO4	bin.196		2993	143	80.8328	1.1236	Bacteria	Patescibacteria	ABY1	BM507	WJLG01	WJLG01		0.410296	0.0189949	902051	0	27	27	134640	134640	55881	55881	33409.3	33409.3	0.89364	11	851
E-SOexposed	S-SO4	bin.52		924	151	75.6376	3.30033	Bacteria	Patescibacteria	Gracilibacteria	UBA1369	PNNO01	PNNO01		0.395345	0.0242653	1088204	0	270	270	17916	17916	4948	4948	4030.39	4030.39	0.920636	11	1203
E-SOexposed	S-SO4	bin.199		901	171	63.5086	0.522317	Bacteria	Patescibacteria	Gracilibacteria	UM-FILTER-43-11	UM-FILTER-43-11	JAFGTE01		0.462175	0.0228127	1148150	0	274	274	19324	19324	5416	5416	4190.33	4190.33	0.859505	11	1323
E-SOexposed	S-SO4	bin.10		924	151	60.5501	0	Bacteria	Patescibacteria	ABY1	JAHJFT01	JAHJFT01	JAHJFT01		0.455209	0.0254105	742542	0	216	216	15774	15774	3811	3811	3437.69	3437.69	0.868452	11	940
E-SOexposed	S-SO4	bin.224		901	171	57.9565	0	Bacteria	Patescibacteria	Dojkabacteria	J137	JAEUSD01	JAEUSD01		0.376512	0.0144012	834310	0	184	184	18480	18480	5939	5939	4534.29	4534.29	0.893639	11	898
N-SOshallow-water	S-SO1	bin.70		2921	143	95.3512	3.40909	Bacteria	Planctomycetota	Phycisphaerae	Sedimentisphaerales	SG8-4	PLanc-01		0.547162	0.0223534	5500867	0	868	868	37416	37416	8682	8682	6337.4	6337.4	0.880645	11	5037
N-SOshallow-water	S-SO1	bin.168		2921	143	94.3182	1.47059	Bacteria	Planctomycetota	Phycisphaerae	Phycisphaerales	Zrk34	RI-421		0.629862	0.0176369	3839408	0	356	356	64402	64402	16772	16772	10784.9	10784.9	0.883622	11	3395
N-SOshallow-water	S-SO1	bin.143		2921	143	87.8008	4.35606	Bacteria	Planctomycetota	Phycisphaerae	SM23-33	SM23-33	HyVt-337		0.681771	0.0178152	4036337	0	883	883	22223	22223	5797	5797	4571.16	4571.16	0.892783	11	3696
N-SOshallow-water	S-SO1	bin.112		2921	143	87.5	1.23967	Bacteria	Planctomycetota	Phycisphaerae	SM23-33	SM23-33	JAFGEJ01		0.615445	0.0222288	2241614	0	598	598	26241	26241	4233	4233	3748.52	3748.52	0.878821	11	2323
N-SOshallow-water	S-SO1	bin.23		2921	143	84.6591	0.103306	Bacteria	Planctomycetota	Phycisphaerae	FEN-1346	FEN-1346	BS750m-G62	BS750m-G62 sp016782785	0.685423	0.0291325	3106011	0	832	832	16242	16242	4505	4505	3733.19	3733.19	0.860807	11	3039
N-SOshallow-water	S-SO1	bin.74	Yes	2921	143	52.2617	7.38636	Bacteria	Planctomycetota	UBA8108	UBA8108	SXIK01	JACQVW01		0.682399	0.0231049	2835821	0	1267	1267	8127	8127	2204	2204	2238.22	2238.22	0.888987	11	3147
E-SOshallow-water	S-SO3	bin.164		2921	143	97.5	2.27273	Bacteria	Planctomycetota	Phycisphaerae	SM23-33	SM23-33	JAAAOJ01	JAAAOJ01 sp009908915	0.660181	0.0214962	4957121	0	627	627	47047	47047	11645	11645	7906.09	7906.09	0.892284	11	4391
E-SOshallow-water	S-SO3	bin.89		2921	143	95.4545	2.58264	Bacteria	Planctomycetota	Phycisphaerae	Phycisphaerales	Zrk34	RI-212		0.676233	0.0219454	3529352	0	307	307	51729	51729	19055	19055	11496.3	11496.3	0.881567	11	3061
E-SOshallow-water	S-SO3	bin.50		2921	143	94.3182	4.11096	Bacteria	Planctomycetota	Phycisphaerae	Phycisphaerales	Zrk34	RI-212		0.661544	0.0277502	4471233	0	825	825	41915	41915	7570	7570	5419.68	5419.68	0.882604	11	4246
E-SOshallow-water	S-SO3	bin.19		2921	143	68.2851	3.40909	Bacteria	Planctomycetota	SZUA-567	SZUA-567	JAFGNG01	JAFGNG01		0.717174	0.0216896	2616458	0	472	472	37252	37252	7543	7543	5543.34	5543.34	0.894835	11	2316
E-SOexposed	S-SO4	bin.156		2921	143	97.7273	2.27273	Bacteria	Planctomycetota	Phycisphaerae	SM23-33	SM23-33	JAFGEJ01		0.607029	0.0132144	3180089	0	29	29	550559	550559	245160	245160	109658	109658	0.879213	11	2601
E-SOexposed	S-SO4	bin.221		2921	143	93.1818	2.03512	Bacteria	Planctomycetota	Phycisphaerae	Phycisphaerales	SM1A02	SKZB01		0.671461	0.0139483	3695498	0	349	349	71712	71712	15833	15833	10588.8	10588.8	0.882511	11	3248
E-SOexposed	S-SO4	bin.169		2921	143	82.6872	2.84091	Bacteria	Planctomycetota	Phycisphaerae	Phycisphaerales	Zrk34	Zrk34	Zrk34 sp014873095	0.628532	0.0191058	3367407	0	892	892	21484	21484	4336	4336	3775.12	3775.12	0.885034	11	3386
N-SOexposed	S-SO2	bin.85	Yes	2993	147	94.5055	8.47486	Bacteria	Poribacteria	WGA-4E	WGA-4E	WGA-3G	WGA-3G		0.381958	0.0193569	7015057	0	319	319	184898	184898	46848	46848	21990.8	21990.8	0.823129	11	5838
N-SOshallow-water	S-SO1	bin.35	Yes	468	388	86.0162	7.70015	Bacteria	Proteobacteria	Alphaproteobacteria	Rhodobacterales	Rhodobacteraceae	Limibaculum		0.722946	0.0255092	3622722	0	1019	1019	16808	16808	4225	4225	3555.17	3555.17	0.904803	11	4160
E-SOshallow-water	S-SO3	bin.84	Yes	63	336	94.6766	5.30145	Bacteria	Proteobacteria	Alphaproteobacteria	Geminicoccales	Geminicoccaceae	JAAAPF01	JAAAPF01 sp009908425	0.721516	0.0255563	3676853	0	487	487	50970	50970	11388	11388	7550.01	7550.01	0.912302	11	3846
E-SOshallow-water	S-SO3	bin.165		356	416	86.7811	4.23884	Bacteria	Proteobacteria	Alphaproteobacteria	Rhizobiales	Rhodomicrobiaceae	Dichotomicrobium	Dichotomicrobium thermohalophilum	0.64248	0.0202779	2864092	0	639	639	22457	22457	5741	5741	4482.15	4482.15	0.894711	11	3182
E-SOshallow-water	S-SO3	bin.163		46	654	73.589	4.81828	Bacteria	Proteobacteria	Alphaproteobacteria	Rhodobacterales	Rhodobacteraceae	Rhodosalinus	Rhodosalinus sp003298775	0.70944	0.0212416	2421187	0	799	799	13269	13269	3207	3207	3030.27	3030.27	0.922136	11	3014
E-SOshallow-water	S-SO3	bin.22		26	529	59.1249	4.60266	Bacteria	Proteobacteria	Alphaproteobacteria	Caulobacterales	Hyphomonadaceae	UBA5336	UBA5336 sp009909065	0.651567	0.0218676	1813951	0	763	763	7681	7681	2344	2344	2377.39	2377.39	0.912822	11	2356
E-SOexposed	S-SO4	bin.216	Yes	468	388	98.4429	6.06667	Bacteria	Proteobacteria	Alphaproteobacteria	Rhodobacterales	Rhodobacteraceae	Limibaculum		0.729776	0.0202544	3646383	0	367	367	58487	58487	15434	15434	9935.65	9935.65	0.907138	11	3711
E-SOexposed	S-SO4	bin.66	Yes	564	349	95.2381	5.30435	Bacteria	Proteobacteria	Alphaproteobacteria	Kiloniellales	Rhodovibrionaceae	Rhodovibrio	Rhodovibrio sodomensis	0.697665	0.0250607	3564502	0	228	228	96918	96918	27069	27069	15633.8	15633.8	0.883087	11	3346
E-SOexposed	S-SO4	bin.182		564	349	83.7969	3.34783	Bacteria	Proteobacteria	Alphaproteobacteria	Kiloniellales	Rhodovibrionaceae	Rhodovibrio	Rhodovibrio sodomensis	0.691373	0.0238682	2966905	0	401	401	38124	38124	11053	11053	7398.77	7398.77	0.892879	11	3026
E-SOexposed	S-SO4	bin.134		63	336	79.401	4.02533	Bacteria	Proteobacteria	Alphaproteobacteria	Geminicoccales	Geminicoccaceae	JAAAPF01	JAAAPF01 sp009908425	0.725684	0.0214988	2861919	0	426	426	29391	29391	9583	9583	6718.12	6718.12	0.921767	11	3075
E-SOexposed	S-SO4	bin.209		63	336	58.8427	3.55347	Bacteria	Proteobacteria	Alphaproteobacteria	Geminicoccales	Geminicoccaceae	JAAAPF01	JAAAPF01 sp009908425	0.720975	0.0260882	2379291	0	813	813	13498	13498	3143	3143	2926.56	2926.56	0.907207	11	2884
N-SOshallow-water	S-SO1	bin.128		2993	147	97.8022	1.0989	Bacteria	RBG-13-66-14	RBG-13-66-14	RBG-13-66-14	RBG-13-66-14	WJLX01	WJLX01 sp014728225	0.665439	0.0263769	2898415	0	466	466	38377	38377	7669	7669	6219.77	6219.77	0.825493	11	2592
E-SOshallow-water	S-SO3	bin.47	Yes	2993	147	93.956	1.0989	Bacteria	RBG-13-66-14	RBG-13-66-14	RBG-13-66-14	RBG-13-66-14	WJLX01	WJLX01 sp014728225	0.664824	0.0272937	2930206	0	368	368	41966	41966	10446	10446	7962.52	7962.52	0.826612	11	2586
E-SOexposed	S-SO4	bin.4		2993	147	85.7143	2.1978	Bacteria	RBG-13-66-14	RBG-13-66-14	RBG-13-66-14	RBG-13-66-14	WJLX01	WJLX01 sp014728225	0.66468	0.0302534	2575446	0	647	647	18968	18968	4726	4726	3980.6	3980.6	0.829043	11	2519
N-SOshallow-water	S-SO1	bin.139		2993	141	74.5231	3.76176	Bacteria	Spirochaetota	Spirochaetia	SPDA01	SPDA01	SPDA		0.512711	0.0324669	2708610	0	897	897	12471	12471	3205	3205	3019.63	3019.63	0.935832	11	3249
E-SOshallow-water	S-SO3	bin.106	Yes	2993	141	77.8864	8.21808	Bacteria	Spirochaetota	Spirochaetia	SPDA01	SPDA01	SPDA01	SPDA01 sp004525155	0.512937	0.0362782	3638615	0	1226	1226	13683	13683	3202	3202	2967.88	2967.88	0.929991	11	4374
E-SOshallow-water	S-SO3	bin.122		2993	143	66.7558	2.34934	Bacteria	Spirochaetota	UBA4802	UBA4802	UB4802	M55B154	M55B154 sp018399855	0.484486	0.0352869	2790286	0	900	900	12446	12446	3346	3346	3100.32	3100.32	0.908067	11	3266
E-SOshallow-water	S-SO3	bin.117		2993	143	61.989	4.49438	Bacteria	Spirochaetota	UBA6919	UBA6919	UBA6919	UBA6919	UBA6919 sp002450905	0.34111	0.0357598	3323443	0	1188	1188	16381	16381	2926	2926	2797.51	2797.51	0.851256	11	3565
E-SOexposed	S-SO4	bin.139		2993	142	98.2955	2.27273	Bacteria	Spirochaetota	Spirochaetia	DSM-16054	Sediminispirochaetaceae	DSBN01		0.632167	0.03025	3631933	0	429	429	58562	58562	11605	11605	8466.04	8466.04	0.916372	11	3507
E-SOexposed	S-SO4	bin.14		2993	141	97.0588	3.51589	Bacteria	Spirochaetota	Spirochaetia	SPDA01	SPDA01	SPDA01		0.512503	0.0387667	4154016	0	890	890	25547	25547	5958	5958	4667.43	4667.43	0.931242	11	4560
E-SOexposed	S-SO4	bin.197	Yes	72	215	65.1318	9.16078	Bacteria	Spirochaetota	Spirochaetia	DSM-27196	SLST01	SLST01		0.595304	0.0249441	2408363	0	882	882	10318	10318	2922	2922	2730.57	2730.57	0.937731	11	2918
N-SOshallow-water	S-SO1	bin.45		2993	147	95.5045	0	Bacteria	WOR-3	UBA3072	UBA3072	UBA3072	UBA3072		0.377252	0.0223885	2048467	0	103	103	137100	137100	36404	36404	19888	19888	0.921906	11	1952
N-SOshallow-water	S-SO1	bin.86		2993	147	93.3067	2.1978	Bacteria	WOR-3	UBA3072	UBA3072	UBA3072	E29-bin14		0.396106	0.0239296	2020220	0	294	294	34473	34473	10059	10059	6871.5	6871.5	0.91435	11	2030
N-SOshallow-water	S-SO1	bin.133		2993	143	93.2584	2.24719	Bacteria	WOR-3	WOR-3	B3-TA06	B3-TA06	B3-TA06		0.535496	0.0242638	2318154	0	163	163	66382	66382	25422	25422	14221.8	14221.8	0.884096	11	2204
E-SOshallow-water	S-SO3	bin.132		2993	147	95.5045	0	Bacteria	WOR-3	UBA3072	UBA3072	UBA3072	UBA3072		0.378586	0.0235672	2185110	0	109	109	166645	166645	48123	48123	20046.9	20046.9	0.917424	11	2029
E-SOshallow-water	S-SO3	bin.71		2993	147	85.4312	2.81189	Bacteria	WOR-3	UBA3072	UBA3072	UBA3072	E29-bin14		0.397276	0.0228531	2036084	0	378	378	26480	26480	7055	7055	5386.47	5386.47	0.920138	11	2106
E-SOshallow-water	S-SO3	bin.104		2993	143	53.3017	1.1236	Bacteria	WOR-3	WOR-3	B3-TA06	B3-TA06	B3-TA06	B3-TA06 sp005223075	0.546307	0.022342	1198663	0	445	445	8808	8808	2704	2704	2693.62	2693.62	0.849646	11	1417
E-SOexposed	S-SO4	bin.31		2993	147	95.5045	0	Bacteria	WOR-3	UBA3072	UBA3072	UBA3072	UBA3072		0.379414	0.0207818	2161150	0	123	123	181068	181068	41546	41546	17570.3	17570.3	0.917933	11	2006
E-SOexposed	S-SO4	bin.119		2993	147	61.0008	4.3956	Bacteria	WOR-3	UBA3072	UBA3072	UBA3072	JAFGHJ01		0.394058	0.0257331	1158074	0	432	432	10110	10110	2774	2774	2680.73	2680.73	0.921249	11	1387
N-SOshallow-water	S-SO1	bin.161		2993	147	100	3.2967	Bacteria	Zixibacteria	MSB-5A5	JAABVY01	JAABVY01	WJMC01	WJMC01 sp014728145	0.496837	0.0130862	3332575	0	67	67	273750	273750	83264	83264	49739.9	49739.9	0.912902	11	2810
N-SOshallow-water	S-SO1	bin.173		2993	147	79.401	1.1988	Bacteria	Zixibacteria	MSB-5A5	UM-FILTER-46-8	UM-FILTER-46-8	WJIJ01	WJIJ01 sp014730345	0.463549	0.0228885	3120492	0	804	804	14093	14093	4457	4457	3881.21	3881.21	0.909862	11	3280
E-SOshallow-water	S-SO3	bin.105		2993	147	74.7605	2.2977	Bacteria	Zixibacteria	MSB-5A5	JAABVY01	JAABVY01	WJMC01	WJMC01 sp014728145	0.496631	0.0185589	2371397	0	728	728	14295	14295	3509	3509	3257.41	3257.41	0.914352	11	2635
E-SOexposed	S-SO4	bin.149		2993	147	97.8022	1.0989	Bacteria	Zixibacteria	MSB-5A5	GN15	FEB-12	WJKG01	WJKG01 sp014729205	0.564997	0.0135551	3352958	0	232	232	80368	80368	21748	21748	14452.4	14452.4	0.903007	11	2918
