# Supplementary material for: Deciphering the functional and structural complexity of the Solar Lake flat mat microbial benthic communities
Source: mSystems. 2024 May 10;9(6):e00095-24. doi: 10.1128/msystems.00095-24 (PMC11237645; doi:10.1128/msystems.00095-24)
Supplement: Table S4 — The cyanobacterial MAG relative abundance in the Solar Lake shallow-water and exposed mats. [file msystems.00095-24-s0005.xlsx]

## Sheet: Legend
Table S4: The cyanobacterial MAGs relative in the Solar Lake shallow-water and exposed mats

## Sheet: Sheet1
	N-SOshallow-water	N-SOexposed	E-SOshallow-water	E-SOexposed
Coleofasciculus chthonoplastes	0.59	0	0.393333	0.876667
Elainellaceae ( FACHB-8)	0.143333	0	0	0
Oscillatoria	0	0	0.466667	0
Halothece	0	0	0.216667	0
