# Supplementary material for: Deciphering the functional and structural complexity of the Solar Lake flat mat microbial benthic communities
Source: mSystems. 2024 May 10;9(6):e00095-24. doi: 10.1128/msystems.00095-24 (PMC11237645; doi:10.1128/msystems.00095-24)
Supplement: Table S5 — Nitrogen cycling genes distribution across the Solar Lake shallow-water and exposed archaeal and bacterial MAGs and the relative abundance of nir gene-containing MAGs. [file msystems.00095-24-s0006.xlsx]

## Sheet: Legened
Table S5: The file contains Nitrogen cycling genes distribution across the Solar Lake shallow-water and exposed Archaeal and Bacterial MAGs, and the relative abundance of nir gene containing MAGs

## Sheet: Archaea-nitrogen-cycling-genes
			nir	hao	napA/narG	norB	nxrA	nifH	nosZ
	Sample	genome	Nitrogen metabolism: nitrite => nitric oxide	Nitrogen metabolism: Bacterial (aerobic-specific) ammonia oxidation	Nitrogen metabolism: nitrate => nitrite	Nitrogen metabolism: nitric oxide => nitrous oxide	Nitrogen metabolism: nitrite=> nitrate	Nitrogen metabolism: nitrogen => ammonia	Nitrogen metabolism: nitrous oxide => nitrogen
Aenigmatarchaeia	S-SO1	bin.170	0	0	0	0	0	0	0
Aenigmatarchaeia	S-SO3	bin.131	0	0	0	0	0	0	0
Altiarchaeia	S-SO2	bin.64	0	0	0	0	0	0	0
Archaeoglobi	S-SO1	bin.82	0	1	0	0	0	0	0
Archaeoglobi	S-SO2	bin.33	0	0	0	0	0	0	0
Bathyarchaeia	S-SO1	bin.160	0	0	0	0	0	0	0
Bathyarchaeia	S-SO1	bin.33	0	0	0	0	0	0	0
Bathyarchaeia	S-SO2	bin.21	0	0	0	0	0	0	0
Bathyarchaeia	S-SO3	bin.10	0	0	0	0	0	0	0
Bathyarchaeia	S-SO3	bin.119	0	0	0	0	0	0	0
Halobacteria	S-SO2	bin.123	1	0	1	1	1	0	1
Halobacteria	S-SO2	bin.128	0	0	1	0	1	0	0
Halobacteria	S-SO2	bin.129	1	0	1	0	1	0	1
Halobacteria	S-SO2	bin.32	0	0	1	1	1	0	0
Halobacteria	S-SO2	bin.89	1	0	0	0	0	0	1
Halobacteria	S-SO3	bin.26	0	0	0	0	0	0	0
Halobacteria	S-SO4	bin.107	0	0	0	0	0	0	0
Halobacteria	S-SO4	bin.112	0	0	1	1	1	0	0
Halobacteria	S-SO4	bin.115	0	0	0	1	0	0	0
Halobacteria	S-SO4	bin.116	0	0	0	1	0	0	0
Halobacteria	S-SO4	bin.163	0	0	0	0	0	0	0
Halobacteria	S-SO4	bin.168	0	0	0	0	0	0	1
Halobacteria	S-SO4	bin.77	1	0	0	0	0	0	0
Heimdallarchaeia	S-SO1	bin.78	0	0	0	0	0	0	0
Heimdallarchaeia	S-SO4	bin.127	0	0	0	0	0	0	0
Lokiarchaeia	S-SO1	bin.129	0	0	0	0	0	0	0
Lokiarchaeia	S-SO1	bin.32	0	0	0	0	0	0	0
Lokiarchaeia	S-SO1	bin.99	0	0	0	0	0	0	0
Methanosarcinia	S-SO1	bin.123	0	0	0	0	0	0	0
Methanosarcinia	S-SO2	bin.17	0	0	0	0	0	0	0
Methanosarcinia	S-SO3	bin.147	0	0	0	0	0	0	0
Methanosarcinia	S-SO4	bin.225	0	0	0	0	0	0	0
Micrarchaeia	S-SO1	bin.21	0	0	0	0	0	0	0
Micrarchaeia	S-SO3	bin.56	0	0	0	0	0	0	0
Nanoarchaeia	S-SO1	bin.10	0	0	0	0	0	0	0
Nanoarchaeia	S-SO1	bin.162	0	0	0	0	0	0	0
Nanoarchaeia	S-SO1	bin.165	0	0	0	0	0	0	0
Nanoarchaeia	S-SO1	bin.37	0	0	0	0	0	0	0
Nanoarchaeia	S-SO2	bin.114	0	0	0	0	0	0	0
Nanoarchaeia	S-SO2	bin.153	0	0	0	0	0	0	0
Nanoarchaeia	S-SO2	bin.174	0	0	0	0	0	0	0
Nanoarchaeia	S-SO2	bin.68	0	0	0	0	0	0	0
Nanoarchaeia	S-SO3	bin.140	0	0	0	0	0	0	0
Nanoarchaeia	S-SO3	bin.58	0	0	0	0	0	0	0
Nanoarchaeia	S-SO3	bin.64	0	0	0	0	0	0	0
Nanoarchaeia	S-SO3	bin.83	0	0	0	0	0	0	0
Nanoarchaeia	S-SO3	bin.88	0	0	0	0	0	0	0
Nanoarchaeia	S-SO4	bin.13	0	0	0	0	0	0	0
Nanoarchaeia	S-SO4	bin.141	0	0	0	0	0	0	0
Nanoarchaeia	S-SO4	bin.214	0	0	0	0	0	0	0
Nanoarchaeia	S-SO4	bin.228	0	0	0	0	0	0	0
Nanoarchaeia	S-SO4	bin.81	0	0	0	0	0	0	0
Nanoarchaeia	S-SO4	bin.99	0	0	0	0	0	0	0
Thermococci/ Methanofastidiosales	S-SO1	bin.3	0	0	0	0	0	1	0
Thermococci/ Methanofastidiosales	S-SO2	bin.39	0	0	0	0	0	1	0
Thermococci/ Methanofastidiosales	S-SO3	bin.55	0	0	0	0	0	1	0
Thermoplasmatota/ EX4484-6	S-SO2	bin.131	0	0	0	0	0	0	0
Thermoplasmatota/E2	S-SO1	bin.109	0	0	0	0	0	0	0
Thermoplasmatota/E2	S-SO1	bin.166	0	0	0	0	0	0	0
Thermoplasmatota/E2	S-SO1	bin.41	0	0	0	0	0	0	0
Thermoplasmatota/E2	S-SO2	bin.10	0	0	0	0	0	0	0
Thermoplasmatota/E2	S-SO2	bin.113	0	0	0	0	0	0	0
Thermoplasmatota/E2	S-SO2	bin.155	0	0	0	0	0	0	0
Thermoplasmatota/E2	S-SO2	bin.24	0	0	0	0	0	0	0
Thermoplasmatota/E2	S-SO2	bin.36	0	0	0	0	0	0	0
Thermoplasmatota/E2	S-SO3	bin.137	0	0	0	0	0	0	0
Thermoplasmatota/E2	S-SO3	bin.41	0	0	0	0	0	0	0
Thermoplasmatota/E2	S-SO3	bin.6	0	0	0	0	0	0	0
Thermoplasmatota/E2	S-SO4	bin.56	0	0	0	0	0	0	0
Thermoplasmatota/E2	S-SO4	bin.65	0	0	0	0	0	0	0
Thermoplasmatota/E2	S-SO4	bin.97	0	0	0	0	0	0	0
Thermoplasmatota/Thermoplasmata	S-SO1	bin.189	0	0	0	0	0	0	0
Thorarchaeia	S-SO1	bin.135	0	0	0	0	0	0	0
Thorarchaeia	S-SO2	bin.107	0	0	0	0	0	0	0
Thorarchaeia	S-SO3	bin.144	0	0	0	0	0	0	0
Thorarchaeia	S-SO4	bin.71	0	0	0	0	0	0	0

## Sheet: Bacteria-nitrogen-cycling-genes
			nir	hao	nrfA	napA/narG	norB		nxrA	nifH	nosZ
Phyla	sample	#bin	Nitrogen metabolism: nitrite => nitric oxide	Nitrogen metabolism: Bacterial (aerobic-specific) ammonia oxidation	Nitrogen metabolism: Dissimilatory nitrite reduction to ammonia (DNRA)	Nitrogen metabolism: nitrate => nitrite	Nitrogen metabolism: nitric oxide => nitrous oxide		Nitrogen metabolism: nitrite=> nitrate	Nitrogen metabolism: nitrogen => ammonia	Nitrogen metabolism: nitrous oxide => nitrogen
WOR3-UBA3072	S-SO4	bin.31	0	0	0	0	0		0	0	0
4484-113	S-SO3	bin.109	0	1	1	0	0		0	0	0
4572-55	S-SO1	bin.169	0	0	0	0	0		0	0	0
Acidimicrobiia	S-SO4	bin.124	0	0	0	0	0		0	0	0
Acidobacteriota	S-SO1	bin.179	0	0	1	0	0		0	0	0
Acidobacteriota	S-SO1	bin.26	0	0	0	0	0		0	0	0
Acidobacteriota	S-SO1	bin.88	0	0	0	0	0		0	0	0
Acidobacteriota-Mor1	S-SO2	bin.101	0	1	1	0	1		0	0	0
Acidobacteriota-Mor1	S-SO3	bin.65	0	1	0	0	0		0	0	0
Acidobacteriota-Mor1	S-SO4	bin.108	0	1	0	0	0		0	0	0
Alphaproteobacteria-Caulobacterales	S-SO3	bin.22	0	0	0	0	0		0	0	0
Alphaproteobacteria-Geminicoccales	S-SO3	bin.84	0	0	0	0	1		0	1	0
Alphaproteobacteria-Geminicoccales	S-SO4	bin.134	0	0	0	0	0		0	1	0
Alphaproteobacteria-Geminicoccales	S-SO4	bin.209	0	0	0	0	0		0	1	0
Alphaproteobacteria-Kiloniellales	S-SO4	bin.182	0	0	0	0	0		0	0	0
Alphaproteobacteria-Rhizobiales	S-SO3	bin.165	0	0	0	0	0		0	0	0
Alphaproteobacteria-Rhodobacterales	S-SO3	bin.163	0	0	0	0	0		0	0	0
Alphaproteobacteria-Rhodobacterales	S-SO4	bin.216	0	0	0	0	0		0	0	0
Alphaproteobacteria-Rhodovibrionaceae	S-SO4	bin.66	0	0	0	0	0		0	0	0
Aminicenantia	S-SO2	bin.16	0	0	0	0	0		0	0	0
Aminicenantia	S-SO3	bin.148	0	0	1	0	0		0	0	0
Aminicenantia	S-SO3	bin.29	0	0	0	0	0		0	0	0
Aminicenantia	S-SO4	bin.61	0	0	1	0	0		0	0	0
Anaerolineae	S-SO2	bin.105	0	0	0	0	0		0	0	1
Anaerolineae	S-SO2	bin.125	1	1	0	0	0		0	0	0
Anaerolineae	S-SO2	bin.137	0	1	0	0	0		0	0	0
Anaerolineae	S-SO2	bin.147	0	0	0	0	0		0	0	0
Anaerolineae	S-SO2	bin.151	0	0	0	0	0		0	0	0
Anaerolineae	S-SO2	bin.44	1	0	0	0	0		0	0	0
Anaerolineae	S-SO2	bin.46	1	1	0	0	1		0	0	0
Anaerolineae	S-SO2	bin.57	0	0	0	0	0		0	0	0
Anaerolineae	S-SO3	bin.100	0	1	0	0	0		0	0	0
Anaerolineae	S-SO3	bin.102	0	0	0	0	0		0	0	0
Anaerolineae	S-SO3	bin.103	0	0	0	0	0		0	0	0
Anaerolineae	S-SO3	bin.111	0	0	0	0	0		0	0	0
Anaerolineae	S-SO3	bin.133	0	1	0	1	0		1	0	0
Anaerolineae	S-SO3	bin.159	0	0	0	0	0		0	0	0
Anaerolineae	S-SO3	bin.176	0	0	0	0	0		0	0	0
Anaerolineae	S-SO3	bin.9	0	0	0	0	0		0	0	0
Anaerolineae	S-SO4	bin.1	0	1	0	0	0		0	0	0
Anaerolineae	S-SO4	bin.11	0	1	0	0	0		0	0	0
Anaerolineae	S-SO4	bin.111	0	0	0	0	0		0	0	0
Anaerolineae	S-SO4	bin.118	0	0	0	0	0		0	0	0
Anaerolineae	S-SO4	bin.128	0	0	0	0	0		0	0	0
Anaerolineae	S-SO4	bin.180	0	0	0	0	0		0	0	0
Anaerolineae	S-SO4	bin.215	0	0	0	0	0		0	0	0
Anaerolineae	S-SO4	bin.22	0	0	0	0	0		0	0	0
Anaerolineae	S-SO4	bin.222	0	1	0	0	0		0	0	0
Anaerolineae	S-SO4	bin.85	0	0	0	0	0		0	0	0
Anaerolineae	S-SO4	bin.91	0	0	0	0	0		0	0	0
Babeliae	S-SO3	bin.166	0	0	0	0	0		0	0	0
Bacteroidia	S-SO2	bin.115	0	0	1	0	0		0	0	0
Bacteroidia	S-SO2	bin.126	0	0	1	0	0		0	0	0
Bacteroidia	S-SO3	bin.174	0	0	0	0	0		0	0	1
Bacteroidia	S-SO3	bin.27	0	0	0	0	0		0	0	0
Bacteroidia	S-SO3	bin.42	0	0	0	0	0		0	0	0
Bacteroidia	S-SO3	bin.53	0	0	1	0	0		0	0	0
Bacteroidia	S-SO3	bin.67	0	0	1	0	0		0	0	0
Bacteroidia	S-SO4	bin.136	0	0	1	0	0		0	0	0
Bacteroidia	S-SO4	bin.157	0	0	0	0	0		0	0	0
Bacteroidia	S-SO4	bin.223	0	0	0	0	0		0	0	0
Bacteroidia	S-SO4	bin.24	0	0	1	1	0		0	0	0
Bacteroidia	S-SO4	bin.78	0	0	0	0	0		0	0	0
Bacteroidia	S-SO4	bin.9	0	0	1	0	0		0	0	0
Bacteroidota	S-SO1	bin.105	0	1	0	0	0		0	0	0
Bacteroidota	S-SO1	bin.15	0	0	0	0	0		0	0	0
Bacteroidota	S-SO1	bin.62	0	0	0	0	0		0	0	0
Bipolaricaulia	S-SO2	bin.139	0	0	0	0	0		0	0	0
Bradymonadia	S-SO4	bin.23	0	0	0	0	0		0	0	0
Calditrichia	S-SO2	bin.99	0	1	1	1	0		0	0	0
Chitinivibrionia	S-SO4	bin.49	0	0	0	0	0		0	0	0
Chloroflexia	S-SO3	bin.107	0	0	0	0	0		0	1	0
Chloroflexia	S-SO3	bin.162	0	0	0	0	0		0	0	0
Chloroflexia	S-SO3	bin.30	0	0	0	0	0		0	0	0
Chloroflexia	S-SO3	bin.76	0	0	0	0	0		0	1	0
Chloroflexota	S-SO1	bin.103	0	0	0	0	0		0	0	0
Chloroflexota	S-SO1	bin.104	0	0	0	0	0		0	0	0
Chloroflexota	S-SO1	bin.106	0	0	0	0	0		0	0	0
Chloroflexota	S-SO1	bin.127	0	0	0	0	0		0	0	0
Chloroflexota	S-SO1	bin.131	0	0	0	0	0		0	0	0
Chloroflexota	S-SO1	bin.154	0	0	0	0	0		0	0	0
Chloroflexota	S-SO1	bin.167	0	1	0	0	0		0	0	0
Chloroflexota	S-SO1	bin.174	0	0	0	0	0		0	0	0
Chloroflexota	S-SO1	bin.29	0	0	0	0	0		0	0	0
Chloroflexota	S-SO1	bin.34	0	0	0	0	0		0	0	0
Chloroflexota	S-SO1	bin.46	0	0	0	0	0		0	0	0
Chloroflexota	S-SO1	bin.47	0	0	0	0	0		0	0	0
Chloroflexota	S-SO1	bin.50	0	1	0	0	0		0	0	0
Chloroflexota	S-SO1	bin.6	0	0	0	0	0		0	0	0
Chloroflexota	S-SO1	bin.61	0	0	0	0	0		0	0	0
Chloroflexota	S-SO1	bin.66	0	0	0	0	0		0	0	0
Chloroflexota	S-SO1	bin.67	0	1	0	0	0		0	0	0
Chloroflexota	S-SO1	bin.69	0	0	0	0	0		0	0	0
Chloroflexota	S-SO1	bin.73	0	0	0	0	0		0	0	0
Chloroflexota	S-SO1	bin.80	0	0	0	0	0		0	0	0
Chloroflexota	S-SO1	bin.89	0	0	0	0	0		0	0	0
Chloroflexota	S-SO1	bin.90	0	0	0	0	0		0	0	0
Chloroflexota	S-SO1	bin.92	0	0	0	0	0		0	0	0
Cyanobacteria	S-SO1	bin.4	0	0	0	0	0		0	0	0
Cyanobacteria	S-SO1	bin.44	0	0	0	0	0		0	1	0
Cyanobacteriia- Rubidibacteraceae	S-SO3	bin.157	1	0	0	0	0		0	0	0
Cyanobacteriia-Coleofasciculaceae	S-SO3	bin.25	0	0	0	0	0		0	1	0
Cyanobacteriia-Coleofasciculaceae	S-SO4	bin.190	0	0	0	0	0		0	1	0
Cyanobacteriia-Oscillatoriaceae	S-SO3	bin.52	0	0	0	0	0		0	1	0
Desulfobacteria	S-SO2	bin.142	0	1	0	1	0		1	0	0
Desulfobacteria	S-SO2	bin.143	0	1	0	0	0		0	0	0
Desulfobacteria	S-SO2	bin.150	0	1	0	1	0		1	0	0
Desulfobacteria	S-SO2	bin.48	0	1	0	0	0		0	0	0
Desulfobacteria	S-SO3	bin.124	0	1	0	0	0		0	0	0
Desulfobacteria	S-SO3	bin.175	0	1	0	0	0		0	0	0
Desulfobacteria	S-SO3	bin.3	0	1	0	0	0		0	0	0
Desulfobacteria	S-SO3	bin.68	0	1	0	0	0		0	0	0
Desulfobacteria	S-SO3	bin.92	0	0	0	0	0		0	0	0
Desulfobacteria	S-SO4	bin.132	0	1	0	0	0		0	0	0
Desulfobacterota	S-SO1	bin.147	0	1	0	0	0		0	0	0
Desulfobacterota	S-SO1	bin.156	0	1	0	0	0		0	0	0
Desulfobacterota	S-SO1	bin.158	0	1	0	0	0		0	0	0
Desulfobacterota	S-SO1	bin.159	0	1	0	0	0		0	0	0
Desulfobacterota	S-SO1	bin.182	0	1	0	0	0		0	0	0
Desulfobacterota	S-SO1	bin.188	0	1	0	0	0		0	0	0
Desulfobacterota_I	S-SO1	bin.65	0	1	0	0	0		0	0	0
Desulfovibrionia	S-SO2	bin.132	0	1	0	1	0		1	0	0
Desulfovibrionia	S-SO2	bin.140	0	1	0	1	0		1	0	0
Desulfovibrionia	S-SO2	bin.18	1	1	0	1	0		1	1	0
Desulfovibrionia	S-SO3	bin.138	0	1	0	0	0		0	0	0
Desulfovibrionia	S-SO3	bin.74	0	1	0	0	0		0	1	0
Desulfovibrionia	S-SO4	bin.151	0	1	0	0	0		0	1	0
Desulfovibrionia	S-SO4	bin.87	0	1	0	0	0		0	0	0
Desulfovibrionia	S-SO4	bin.92	0	1	0	0	0		0	0	0
Dojkabacteria	S-SO4	bin.224	0	0	0	0	0		0	0	0
Fermentibacteria	S-SO2	bin.119	0	0	0	0	0		0	0	0
Fermentibacteria	S-SO3	bin.45	0	0	0	0	0		0	0	0
Gemmatimonadetes	S-SO2	bin.152	0	1	0	0	0		0	0	1
Gemmatimonadetes	S-SO2	bin.41	0	0	0	0	0		0	0	0
Gracilibacteria	S-SO4	bin.199	0	0	0	0	0		0	0	0
Gracilibacteria	S-SO4	bin.52	0	0	0	0	0		0	0	0
Halanaerobiia	S-SO3	bin.145	0	0	0	0	0		0	0	0
Halanaerobiia	S-SO3	bin.98	0	0	0	0	0		0	0	0
Halanaerobiia	S-SO4	bin.110	0	0	0	0	0		0	0	0
Krumholzibacteria	S-SO3	bin.149	0	1	0	0	0		0	0	0
KSB1-UBA2214	S-SO2	bin.100	0	0	1	0	0		0	0	0
KSB1-UBA2214	S-SO4	bin.63	0	1	0	0	0		0	0	0
Longimicrobiales	S-SO4	bin.230	0	1	0	0	0		0	0	0
Marinisomatota-JAANXI01	S-SO2	bin.49	1	1	0	1	1		1	0	0
Marinisomatota-JAANXI01	S-SO3	bin.101	0	0	0	1	1		0	0	0
Marinisomatota-UBA2242	S-SO4	bin.8	0	0	0	0	0		0	0	0
Microgenomatia	S-SO3	bin.28	0	0	0	0	0		0	0	0
Myxococcota_A-UBA9160	S-SO2	bin.138	0	0	0	1	0		1	0	1
Myxococcota-WYAZ01	S-SO4	bin.106	0	0	0	0	0		0	0	1
Myxococcota-WYAZ01	S-SO4	bin.75	0	0	0	0	0		0	0	0
OLB16	S-SO3	bin.38	0	0	0	0	0		0	1	0
Patescibacteria-ABY1	S-SO4	bin.10	0	0	0	0	0		0	0	0
Patescibacteria-ABY1	S-SO4	bin.196	0	0	0	0	0		0	0	0
Patescibacteria-WWE3	S-SO2	bin.2	0	0	0	0	0		0	0	0
Phycisphaerae	S-SO3	bin.164	0	0	0	0	0		0	0	0
Phycisphaerae	S-SO3	bin.50	0	0	0	0	0		0	0	0
Phycisphaerae	S-SO3	bin.89	0	0	0	0	0		0	1	0
Phycisphaerae	S-SO4	bin.156	0	0	0	0	0		0	1	0
Phycisphaerae	S-SO4	bin.169	0	0	1	0	0		0	0	0
Phycisphaerae	S-SO4	bin.221	0	0	1	0	0		0	0	0
Planctomycetota- SZUA-567	S-SO3	bin.19	0	0	0	0	0		0	0	0
Polyangia	S-SO2	bin.61	0	0	0	0	0		0	0	0
Polyangia	S-SO4	bin.86	0	0	1	0	0		0	0	0
Poribacteria- WGA-4E	S-SO2	bin.85	0	0	0	0	0		0	0	0
RBG-13-66-14	S-SO3	bin.47	0	0	0	0	0		0	0	0
RBG-13-66-14	S-SO4	bin.4	0	0	0	0	0		0	0	0
RBG-13-66-14	S-SO4	bin.42	0	1	0	0	0		0	0	0
Rhodothermia	S-SO2	bin.38	0	1	0	0	0		0	0	0
Rhodothermia	S-SO3	bin.33	0	0	1	0	0		0	0	0
Rhodothermia	S-SO3	bin.5	1	0	0	0	0		0	0	0
Rhodothermia	S-SO4	bin.16	0	0	0	0	0		0	0	0
Rhodothermia	S-SO4	bin.171	0	0	0	0	0		0	0	0
Rhodothermia	S-SO4	bin.179	0	0	0	0	0		0	0	0
Rhodothermia	S-SO4	bin.60	0	0	1	0	0		0	0	0
Spirochaetia	S-SO3	bin.106	0	0	0	0	0		0	0	0
Spirochaetia	S-SO4	bin.139	0	0	0	0	0		0	0	0
Spirochaetia	S-SO4	bin.14	0	1	0	0	0		0	0	0
Spirochaetia	S-SO4	bin.197	0	0	0	0	0		0	0	0
Spirochaetota-UBA4802	S-SO3	bin.122	0	0	1	0	0		0	0	0
Spirochaetota-UBA6919	S-SO3	bin.117	0	0	1	0	0		0	0	0
Syntrophobacteria	S-SO2	bin.159	0	1	0	0	0		0	1	0
WOR1-UBA3072	S-SO3	bin.71	0	0	0	0	0		0	0	0
WOR-3	S-SO3	bin.104	0	0	0	0	0		0	0	0
WOR3-UBA3072	S-SO3	bin.132	0	0	0	0	0		0	0	0
Zixibacteria-MSB-5A5	S-SO3	bin.105	0	0	0	0	0		0	0	0
Zixibacteria-MSB-5A5	S-SO4	bin.149	0	1	0	0	0		0	0	0
Desulfobacterota	S-SO3	bin.12	0	0	0	0	0		0	0	0
Marinisomatota-UBA2242	S-SO3	bin.125	0	0	0	0	0		0	0	0
Omnitrophota-Koll11	S-SO3	bin.146	0	0	0	0	0		0	0	0
Patescibacteria- 4484-211	S-SO3	bin.86	0	0	0	0	0		0	0	0
WOR3-UBA3072	S-SO4	bin.119	0	0	0	0	0		0	0	0

## Sheet: Abundance-nir-community
Sample	genome	nir	Relative abudance					Taxonomy
			Replica 1	Replica 2	Replica 3	Average	Sum	Domain	Phylum	Class	Order	Family	Genus	Species
S-SO2	bin.123	1	0.27	0.39	0.64	0.433333	2.46333	Archaea	Halobacteriota	Halobacteria	Halobacteriales	Haloarculaceae	QS-5-70-15	QS-5-70-15
S-SO2	bin.129	1	1.6	0.91	2.01	1.50667		Archaea	Halobacteriota	Halobacteria	Halobacteriales	Haloferacaceae	Haloferax
S-SO2	bin.89	1	0.44	0.32	0.81	0.523333		Archaea	Halobacteriota	Halobacteria	Halobacteriales	Haloarculaceae	Haloarcula
S-SO4	bin.77	1	0.31	0.1	0.04	0.15	0.15	Archaea	Halobacteriota	Halobacteria	Halobacteriales	Haloarculaceae	Halapricum	Halapricum sp017094465
S-SO2	bin.125	1	2.95	1.98	3.61	2.84667	3.29	Bacteria	Chloroflexota	Anaerolineae	Anaerolineales	UBA11858	B10-G9	B10-G9 sp018335275
S-SO2	bin.44	1	0.38	0.04	0.12	0.18		Bacteria	Chloroflexota	Anaerolineae	UCB3	JAANWY01	JAANWY01	JAANWY01 sp018263655
S-SO2	bin.46	1	0.2	0.45	0.14	0.263333		Bacteria	Chloroflexota	Anaerolineae	Anaerolineales	E44-bin32	E44-bin32
S-SO3	bin.157	1	0.1	0.51	0.04	0.216667	0.216667	Bacteria	Cyanobacteria	Cyanobacteriia	Cyanobacteriales	Rubidibacteraceae	Halothece	Halothece sp009909085
S-SO2	bin.18	1	0.2	0.31	0.37	0.293333	0.293333	Bacteria	Desulfobacterota_I	Desulfovibrionia	Desulfovibrionales	Desulfovibrionaceae
S-SO2	bin.49	1	0.31	0.39	0.41	0.37	0.37	Bacteria	Marinisomatota	JAANXI01	JAANXI01	JAANXI01	JAANXI01	JAANXI01 sp018263365
S-SO3	bin.5	1	0.03	0.06	0.78	0.29	0.29	Bacteria	Bacteroidota	Rhodothermia	Balneolales	Balneolaceae	Fodinibius
