# Supplementary material for: Deciphering the functional and structural complexity of the Solar Lake flat mat microbial benthic communities
Source: mSystems. 2024 May 10;9(6):e00095-24. doi: 10.1128/msystems.00095-24 (PMC11237645; doi:10.1128/msystems.00095-24)
Supplement: Table S6 — Carbon fixation pathways, Cazyme, and short-chain fatty acids and alcohol conversion genes in Asgardarchaota. [file msystems.00095-24-s0007.xlsx]

## Sheet: Legend
Table S6: Carbon fixation pathways, Cazyme, and short-chain fatty acids and alcohol conversion genes in Asgardarchaota. 1 indicates a complete pathway, and 0 indicates the absence of the pathway or gene.

## Sheet: Asgard-carbon-cycling
Phyla/Superphyla	Phyla/ Class	Sample	Bin #	Acetyl-CoA pathway, CO2 => acetyl-CoA	Reductive acetyl-CoA pathway (Wood-Ljungdahl pathway)	Reductive citrate cycle (Arnon-Buchanan cycle)	Reductive pentose phosphate cycle (Calvin cycle)	Amorphous Cellulose degrdation	SCFA and alcohol conversions: lactate L	SCFA and alcohol conversions: pyruvate => acetyl CoA v2
									L-lactate dehydrogenase	2-oxoglutarate/2-oxoacid ferredoxin oxidoreductase subunit alpha
Asgardarchaeota	Heimdallarchaeia	N-SOshallow-water	S-SO1-bin.78	0.5	0.285714	0.7	0.454545	0	0	1
	Lokiarchaeia		S-SO1-bin.129	0.5	0.285714	0.4	0.636364	0	0	1
	Lokiarchaeia		S-SO1-bin.32	1	0.428571	0.4	0.727273	0	1	1
	Lokiarchaeia		S-SO1-bin.99	1	0.428571	0.4	0.363636	1	1	1
	Thorarchaeia		S-SO1-bin.135	0	0	0.6	0.454545	0	0	1
	Thorarchaeia	N-SOexposed	S-SO2-bin.107	0	0	0.6	0.454545	0	0	1
	Thorarchaeia	E-SOshallow-water	S-SO3-bin.144	0	0	0.6	0.454545	0	0	1
	Heimdallarchaeia	E-SOexposed	S-SO4-bin.127	1	0.142857	0.5	0.363636	0	1	1
	Thorarchaeia		S-SO4-bin.71	0	0	0.6	0.454545	0	0	1
