# Supplementary material for: Deciphering the functional and structural complexity of the Solar Lake flat mat microbial benthic communities
Source: mSystems. 2024 May 10;9(6):e00095-24. doi: 10.1128/msystems.00095-24 (PMC11237645; doi:10.1128/msystems.00095-24)
Supplement: Table S7 — Solar Lake flat mat Myxococcota MAGs annotation using DRAM. [file msystems.00095-24-s0008.xlsx]

## Sheet: Legend
Table S7: The file contains the Solar Lake flat mat Myxococcota MAGs annotation using DRAM.1 indicates a complete pathway, and 0 indicates the absence of the pathway or gene.

## Sheet: data
Class	Sample	MAG	3-Hydroxypropionate bi-cycle	Acetyl-CoA pathway, CO2 => acetyl-CoA	Citrate cycle (TCA cycle, Krebs cycle)	Dicarboxylate-hydroxybutyrate cycle	Entner-Doudoroff pathway, glucose-6P => glyceraldehyde-3P + pyruvate	Glycolysis (Embden-Meyerhof pathway), glucose => pyruvate	Glyoxylate cycle	Hydroxypropionate-hydroxybutylate cycle	Methanogenesis, CO2 => methane	Pentose phosphate pathway (Pentose phosphate cycle)	Reductive acetyl-CoA pathway (Wood-Ljungdahl pathway)	Reductive citrate cycle (Arnon-Buchanan cycle)	Reductive pentose phosphate cycle (Calvin cycle)	Complex I: NAD(P)H:quinone oxidoreductase, chloroplasts and cyanobacteria	Complex I: NADH dehydrogenase (ubiquinone) 1 alpha subcomplex	Complex I: NADH:quinone oxidoreductase, prokaryotes	Complex II: Fumarate reductase, prokaryotes	Complex II: Succinate dehydrogenase (ubiquinone)	Complex II: Succinate dehydrogenase, prokaryotes	Complex III: Cytochrome bc1 complex	Complex III: Cytochrome bc1 complex respiratory unit	Complex III: Cytochrome bd ubiquinol oxidase	Complex IV High affinity: Cytochrome bd ubiquinol oxidase	Complex IV High affinity: Cytochrome c oxidase, cbb3-type	Complex IV Low affinity: Cytochrome aa3-600 menaquinol oxidase	Complex IV Low affinity: Cytochrome c oxidase	Complex IV Low affinity: Cytochrome c oxidase, prokaryotes	Complex IV Low affinity: Cytochrome o ubiquinol oxidase	Complex V: F-type ATPase, eukaryotes	Complex V: F-type ATPase, prokaryotes and chloroplasts	Complex V: V-type ATPase, eukaryotes	Complex V: V/A-type ATPase, prokaryotes	CAZy: Alpha-galactans	CAZy: Alpha-mannan	CAZy: Amorphous Cellulose	CAZy: Arabinan	CAZy: Arabinose cleavage	CAZy: Beta-galactan (pectic galactan)	CAZy: Beta-mannan	CAZy: Chitin	CAZy: Crystalline Cellulose	CAZy: Fucose Cleavage	CAZy: Mixed-Linkage glucans	CAZy: Mucin	CAZy: Pectin	CAZy: Polyphenolics	CAZy: Rhamnose cleavage
Polyangia	N-SOexposed	S-SO2-bin.61	0	0	0.625	0.384615	0.25	0.777778	0.6	0.142857	0.125	0	0.142857	0.6	0.363636	0	0	0	0	0	0.5	0	0	0.666667	0.666667	0	0	0.133333	1	0	0	0.875	0	0	0	0	0	1	0	0	0	0	0	0	0	0	0	0	0
Myxococcota_A-UBA9160	N-SOexposed	S-SO2-bin.138	0.5	0	0.875	0.461538	0.75	0.777778	0.4	0.0714286	0.125	0.714286	0.142857	0.8	0.545455	0	0	0.857143	0.5	0	0	0	0	0	0	0.75	0	0.0666667	1	0	0	1	0	0.444444	0	0	1	0	0	0	0	0	0	0	0	0	0	0	0
Myxococcota-WYAZ01	E-SOexposed	S-SO4-bin.106	0	0	0.75	0.307692	0	0.777778	0.8	0.0714286	0.25	0.571429	0.142857	0.7	0.363636	0	0	0.428571	0.25	0	0.75	0	0	0	0	1	0	0.133333	0	0	0	0.875	0	0.444444	0	0	0	0	0	0	0	0	0	0	0	0	0	0	0
Bradymonadia	E-SOexposed	S-SO4-bin.23	0	0	0.875	0.461538	0	0.666667	0.8	0.214286	0.125	0.714286	0.142857	0.6	0.454545	0	0	0.928571	0	0	0.75	0	0	0.666667	0.666667	0.666667	0	0.2	1	0	0	1	0	0	0	0	1	0	0	0	0	0	0	0	0	0	0	0	0
Myxococcota-WYAZ01	E-SOexposed	S-SO4-bin.75	0	0	0.125	0	0	0.222222	0	0.0714286	0	0	0	0.2	0.181818	0	0	0.0909091	0	0	0	0	0	0	0	0	0	0	0	0	0	0.375	0	0	0	0	0	0	0	0	0	0	0	0	0	0	0	0	0
Polyangia	E-SOexposed	S-SO4-bin.86	0	0	0.875	0.461538	0.25	1	1	0.214286	0.125	0.571429	0.285714	0.7	0.545455	0	0	0.0909091	0	0	0.75	0.1	0.333333	0.666667	0.666667	0	0	0.133333	1	0	0	0.875	0	0	0	0	1	1	0	0	0	0	0	0	0	0	0	0	0
[truncated: 62 more columns]
