# Supplementary material for: Deciphering the functional and structural complexity of the Solar Lake flat mat microbial benthic communities
Source: mSystems. 2024 May 10;9(6):e00095-24. doi: 10.1128/msystems.00095-24 (PMC11237645; doi:10.1128/msystems.00095-24)
Supplement: Table S8 — Photooxidative stress gene in Coleofasciculus chthonoplastes MAGs. [file msystems.00095-24-s0009.xlsx]

## Sheet: Legend
Table S8: Photooxidative stress gene in Coleofasciculus chthonoplastes MAGs

## Sheet: Photooxidative-stress-genes
Bacterial response gene to photooxidative stress	Sample	MAG	scaffold	gene_position	start_position	end_position	strandedness	Abrviation	Annotation
									ko_id	kegg_hit	uniref_hit	pfam_hits
Glutathione peroxidase	N-SOshallow-water	S-SO1-bin.44	k127_1904118	2	515	1087	1		K24157	thioredoxin-dependent peroxiredoxin [EC:1.11.1.24]	UniRef90_B4VYQ6 Glutathione-dependent peroxiredoxin n=1 Tax=Coleofasciculus chthonoplastes PCC 7420 TaxID=118168 RepID=B4VYQ6_9CYAN
	E-SOshallow-water	S-SO3-bin.25	k127_1212670	4	2688	3260	1		K24157	thioredoxin-dependent peroxiredoxin [EC:1.11.1.24]	UniRef90_B4VYQ6 Glutathione-dependent peroxiredoxin n=1 Tax=Coleofasciculus chthonoplastes PCC 7420 TaxID=118168 RepID=B4VYQ6_9CYAN
	E-SOexposed	S-SO4- bin.190	k127_752281	5	3337	3909	1		K24157	thioredoxin-dependent peroxiredoxin [EC:1.11.1.24]	UniRef90_B4VYQ6 Glutathione-dependent peroxiredoxin n=1 Tax=Coleofasciculus chthonoplastes PCC 7420 TaxID=118168 RepID=B4VYQ6_9CYAN
Carotenoid	N-SOshallow-water	S-SO1-bin.44	k127_1304096	6	6690	8174	-1	crtI	K10027	phytoene desaturase [EC:1.3.99.26 1.3.99.28 1.3.99.29 1.3.99.31]	UniRef90_B4VLU5 FAD dependent oxidoreductase, putative n=2 Tax=Coleofasciculus chthonoplastes TaxID=64178 RepID=B4VLU5_9CYAN	Flavin containing amine oxidoreductase [PF01593.27]; NAD(P)-binding Rossmann-like domain [PF13450.9]; Flavin-binding monooxygenase-like [PF00743.22]; FAD binding domain [PF01494.22]; Pyridine nucleotide-disulphide oxidoreductase [PF07992.17]; FAD binding domain [PF00890.27]; Pyridine nucleotide-disulphide oxidoreductase [PF00070.30]; FAD dependent oxidoreductase [PF01266.27]
	N-SOshallow-water	S-SO1-bin.44	k127_367332	8	12789	13688	1	crtB	K02291	15-cis-phytoene synthase [EC:2.5.1.32]	UniRef90_B4VVQ7 Squalene and phytoene synthases superfamily n=2 Tax=Coleofasciculus chthonoplastes TaxID=64178 RepID=B4VVQ7_9CYAN	Squalene/phytoene synthase [PF00494.22]
	E-SOshallow-water	S-SO3-bin.25	k127_2029505	1	174	1658	-1	crtI	K10027	phytoene desaturase [EC:1.3.99.26 1.3.99.28 1.3.99.29 1.3.99.31]	UniRef90_B4VLU5 FAD dependent oxidoreductase, putative n=2 Tax=Coleofasciculus chthonoplastes TaxID=64178 RepID=B4VLU5_9CYAN	Flavin containing amine oxidoreductase [PF01593.27]; NAD(P)-binding Rossmann-like domain [PF13450.9]; Flavin-binding monooxygenase-like [PF00743.22]; FAD binding domain [PF01494.22]; Pyridine nucleotide-disulphide oxidoreductase [PF07992.17]; FAD binding domain [PF00890.27]; Pyridine nucleotide-disulphide oxidoreductase [PF00070.30]
	E-SOshallow-water	S-SO3-bin.25	k127_2954783	8	12881	13780	1	crtB	K02291	15-cis-phytoene synthase [EC:2.5.1.32]	UniRef90_B4VVQ7 Squalene and phytoene synthases superfamily n=2 Tax=Coleofasciculus chthonoplastes TaxID=64178 RepID=B4VVQ7_9CYAN	Squalene/phytoene synthase [PF00494.22]
	E-SOexposed	S-SO4- bin.190	k127_1101973	6	6690	8174	-1	crtI	K10027	phytoene desaturase [EC:1.3.99.26 1.3.99.28 1.3.99.29 1.3.99.31]	UniRef90_B4VLU5 FAD dependent oxidoreductase, putative n=2 Tax=Coleofasciculus chthonoplastes TaxID=64178 RepID=B4VLU5_9CYAN	Flavin containing amine oxidoreductase [PF01593.27]; NAD(P)-binding Rossmann-like domain [PF13450.9]; Flavin-binding monooxygenase-like [PF00743.22]; FAD binding domain [PF01494.22]; Pyridine nucleotide-disulphide oxidoreductase [PF07992.17]; FAD binding domain [PF00890.27]; Pyridine nucleotide-disulphide oxidoreductase [PF00070.30]; FAD dependent oxidoreductase [PF01266.27]
	E-SOexposed	S-SO4- bin.190	k127_869980	3	3670	4569	1	crtB	K02291	15-cis-phytoene synthase [EC:2.5.1.32]	UniRef90_B4VVQ7 Squalene and phytoene synthases superfamily n=2 Tax=Coleofasciculus chthonoplastes TaxID=64178 RepID=B4VVQ7_9CYAN	Squalene/phytoene synthase [PF00494.22]
σ-factor/σE	N-SOshallow-water	S-SO1-bin.44	k127_2017462	18	19930	20496	1	RpoE	K03088	RNA polymerase sigma-70 factor, ECF subfamily	UniRef90_UPI001D15B887 sigma-70 family RNA polymerase sigma factor n=2 Tax=Coleofasciculus TaxID=669368 RepID=UPI001D15B887	ECF sigma factor [PF07638.14]; Sigma-70 region 2 [PF04542.17]; Sigma-70, region 4 [PF08281.15]; Sigma-70, region 4 [PF04545.19]
	N-SOshallow-water	S-SO1-bin.44	k127_2473653	20	19355	20011	-1	RpoE	K03088	RNA polymerase sigma-70 factor, ECF subfamily	UniRef90_B4VHL4 RNA polymerase sigma factor, sigma-70 family n=2 Tax=Coleofasciculus chthonoplastes TaxID=64178 RepID=B4VHL4_9CYAN	ECF sigma factor [PF07638.14]; Sigma-70 region 2 [PF04542.17]; Sigma-70, region 4 [PF08281.15]; Sigma-70, region 4 [PF04545.19]
	N-SOshallow-water	S-SO1-bin.44	k127_750416	11	8245	8958	-1	RpoE	K03088	RNA polymerase sigma-70 factor, ECF subfamily	UniRef90_K9VGR4 RNA polymerase, sigma-24 subunit, ECF subfamily n=1 Tax=Oscillatoria nigro-viridis PCC 7112 TaxID=179408 RepID=K9VGR4_9CYAN	Sigma-70 region 2 [PF04542.17]
	E-SOshallow-water	S-SO3-bin.25	k127_1410740	4	2927	3583	1	RpoE	K03088	RNA polymerase sigma-70 factor, ECF subfamily	UniRef90_B4VHL4 RNA polymerase sigma factor, sigma-70 family n=2 Tax=Coleofasciculus chthonoplastes TaxID=64178 RepID=B4VHL4_9CYAN	ECF sigma factor [PF07638.14]; Sigma-70 region 2 [PF04542.17]; Sigma-70, region 4 [PF08281.15]; Sigma-70, region 4 [PF04545.19]
	E-SOshallow-water	S-SO3-bin.25	k127_1496900	5	3390	3956	1	RpoE	K03088	RNA polymerase sigma-70 factor, ECF subfamily	UniRef90_UPI001D15B887 sigma-70 family RNA polymerase sigma factor n=2 Tax=Coleofasciculus TaxID=669368 RepID=UPI001D15B887	ECF sigma factor [PF07638.14]; Sigma-70 region 2 [PF04542.17]; Sigma-70, region 4 [PF08281.15]; Sigma-70, region 4 [PF04545.19]
	E-SOshallow-water	S-SO3-bin.25	k127_1771675	2	1456	2316	-1	RpoE	K03088	RNA polymerase sigma-70 factor, ECF subfamily	UniRef90_K9VGR4 RNA polymerase, sigma-24 subunit, ECF subfamily n=1 Tax=Oscillatoria nigro-viridis PCC 7112 TaxID=179408 RepID=K9VGR4_9CYAN	Sigma-70 region 2 [PF04542.17]; ECF sigma factor [PF07638.14]; Sigma-70, region 4 [PF08281.15]
		bin.190	k127_869980	3	3670	4569	1	RpoE	K02291	15-cis-phytoene synthase [EC:2.5.1.32]	UniRef90_B4VVQ7 Squalene and phytoene synthases superfamily n=2 Tax=Coleofasciculus chthonoplastes TaxID=64178 RepID=B4VVQ7_9CYAN	Squalene/phytoene synthase [PF00494.22]
	E-SOexposed	S-SO4- bin.190	k127_1807511	8	9471	10019	1	RpoE	K03088	RNA polymerase sigma-70 factor, ECF subfamily	UniRef90_UPI001D15B887 sigma-70 family RNA polymerase sigma factor n=2 Tax=Coleofasciculus TaxID=669368 RepID=UPI001D15B887	ECF sigma factor [PF07638.14]; Sigma-70 region 2 [PF04542.17]; Sigma-70, region 4 [PF08281.15]; Sigma-70, region 4 [PF04545.19]
	E-SOexposed	S-SO4- bin.190	k127_2437560	6	3361	4017	-1	RpoE	K03088	RNA polymerase sigma-70 factor, ECF subfamily	UniRef90_B4VHL4 RNA polymerase sigma factor, sigma-70 family n=2 Tax=Coleofasciculus chthonoplastes TaxID=64178 RepID=B4VHL4_9CYAN	ECF sigma factor [PF07638.14]; Sigma-70 region 2 [PF04542.17]; Sigma-70, region 4 [PF08281.15]; Sigma-70, region 4 [PF04545.19]
